# Supplementary material for: Transcriptome and Hormone Analysis Revealed Jasmonic Acid-Mediated Immune Responses of Potato (Solanum tuberosum) to Potato Spindle Tuber Viroid Infection
Source: Antioxidants (Basel). 2026 Jan 8;15(1):86. doi: 10.3390/antiox15010086 (PMC12838034; doi:10.3390/antiox15010086)
Supplement: Supplementary file 1 [file antioxidants-15-00086-s001.zip]

Archive with 3 entries (2 files):
- antioxidants-4000905-supplementary/
- antioxidants-4000905-supplementary/Supplementary Figures S1-S6 (Markovic et al) R2.pdf
- antioxidants-4000905-supplementary/Supplementary Tables S1-S8 (Markovic et al) R3 final.xlsx
