# Supplementary material for: Transcriptome and Hormone Analysis Revealed Jasmonic Acid-Mediated Immune Responses of Potato (Solanum tuberosum) to Potato Spindle Tuber Viroid Infection
Source: Antioxidants (Basel). 2026 Jan 8;15(1):86. doi: 10.3390/antiox15010086 (PMC12838034; doi:10.3390/antiox15010086)
Supplement: Supplementary file 1 [file antioxidants-15-00086-s001.zip › antioxidants-4000905-supplementary/Supplementary Tables S1-S8 (Markovic et al) R3 final.xlsx]

## Sheet: Table S1
Table S1. List of primers used in this study. Primer efficiency and melt curves were checked and found acceptable for RT qPCR.
Oligonucleotide primers used for gene expression analysis by two-step RTqPCR
Pathway	Primer name	Gene ID	Gene description (prema SolTub3)	Forward (5'-3')	Reverse (5'-3')	Probe (5'-3')	Notes
MAPK	MPKK6	102594623	mitogen-activated protein kinase kinase 6	TAGCAGTCCACCACCTTCTG	AGGCTACTGACAAGGATGCT		This study
	MAPK4	102584056	mitogen-activated protein kinase homolog MMK2-like	TTTGGTCAGTGGGTTGCATA	GGGGAGATGAATTTGGGAAT		[25]
	MAPK3	102585585	mitogen-activated protein kinase 3-like	CCAAGTAACCTCTTGCTAAATGC	CTGTCATATTCTCGTTCTCTAGG		[31]
	MAPK7	102592852	mitogen-activated protein kinase 7	CGGTAGCTGTCGTGTTCTTG	GGGGTTCACGCAATCAAAAT		This study
PR	PR1b	102577780	pathogenesis-related protein 1b precursor	TGGTGATTTCACGGGGAGGGCA	TCCGCACACTTGTCCGCTTGCA		[31]
	PR2	102605560	glucan endo-1,3-beta-glucosidase, basic	GATGGAACGAACAGGAGGAG	GGCTTTCTCGGACTACCTTC		[32]
	PRQ	102605428	glucan endo-1,3-beta-glucosidase, acidic isoform PR-Q'-like	GCTTGACTACGCGCTGTTTA	TCAATGGACGTCAATTGCCC		This study
	LOX3	102577714	Leaf lipoxygenase - Probable linoleate 9S-lipoxygenase 5	GCAGAAAGCCAACAAAAGCA	CGGGGATAAGGAACTGAACA		[32]
ROS	RBOH	102578438	respiratory burst oxidase homolog protein E-like	AGAGTCGGTTCAACGCTTTG	TCTTTTGTCGCCTTCTTCGC		This study
	CAT2	102577720	catalase isozyme 2	TGCCCTTCTATTGTGGTTCC	GATGAGCACACTTTGGAGGA		[33]
	APX1	102586473	L-ascorbate peroxidase 1, cytosolic-like	ACCAATTGGCTGGTGTTGTT	TCACAAACACGTCCCTCAAA		[33]
	POPA	102577694	Suberization-associated anionic peroxidase	CAGCAACCAAGGTATAATGTTT	CGCGGATGGAGGCAAGTCT		[33]
	POX12	102586327	peroxidase 12-like	CACAGAAGCTCAAAGGCCTG	CACACCCCTGAACAAAGCAA		This study
	LiP	102588050	lignin-forming anionic peroxidase-like	ACGTAGAGATGTTCGAGCCG	CACCAGGGCACTCATTTTCC		This study
SA	SARD1	102604313	protein SAR DEFICIENT 1-like	GCGTAATTGCTTGTTGTTTGATG	ACTTTTTGCCCCTCTCTTTATGG		This study
	ICS	102589572	isochorismate synthase, chloroplastic-like	ATGTGCATCAACGGAGCTTC	TCGGCTGTTGCATCAAATCG		This study
	NPR1	102592156	regulatory protein NPR1	GGTGCACCGATGCATTTTGT	AATAGGCGAGCACACTGACC		[34]
	NPR3	102601928	regulatory protein NPR3-like	ACTTCATTCTGTCACAGCAAGC	GTGGAAGAAAGCTGCAGTCTG		This study
	PAL9	102596017	phenylalanine ammonia-lyase-like	TGCTGATGATCCCTGCAGTTCA	GGGTTGCCACTTTCAAGCATAG		This study
JA	LOX6	102583480	lipoxygenase 6, chloroplastic-like	TGTGTCACACCCTTCTTTTCTTC	AAGTGGAGTGGATCTTGATTGAG		This study
	OPR3	102586989	12-oxophytodienoate reductase 3	CCAGGGATTTTCACAAAGGA	TGAGTTCCATCAGGCATCAG		[25]
	JAR1	102578750	probable indole-3-acetic acid-amido synthetase GH3.5	CCATTCAGTTCCCAGAAGATCACG	TGGAGGCAGCAGCACAGC		[32]
	COI1	102584101	coronatine-insensitive protein 1	TTGTGTTTGGATTCGGTTTT	ATCTGCCACCACCTCTTGC		[32]
	JAZ1	102580049	protein TIFY 10A	TTCATCATCGTCATCGTCGT	GGGGTTTTGTTTGTTGGCTA		[32]
	MYC2	102590233	transcription factor MYC2-like	CGGCCCAATTTCAGCTTCAT	GACCCTAATTCGAACACGCC		This study
AUX	ILR1	102605112	IAA-amino acid hydrolase ILR1-like 3	AAATGGTTGACTGGGAGCAC	CAAAGGAAAGTTGGGATGGA		[25]
	ARF8	102597704	auxin response factor 8-like	ACAGATGTTCGGGATCGAAG	AGTCCGGACATGAAATCTCG		[25]
	EXP8	102577497	expansin-A8	TGTTGGAGGTGCTGGTGATA	CCCCTTCAAAAGTTTGTCCA		[25]
BRs	DWF4	102603786	cytochrome P450 90B1	TTGGCTCTTGGAAACAGGAT	TGGAGCAGAAACCACTCCTT		[25]
	ROT3	102598106	3-epi-6-deoxocathasterone 23-monooxigenase	TGGACCCTGGAGAAGAATTG	CCCATCAGCATTCCCTAAGA		[25]
	BRI1	102583197	serine/threonine-protein kinase BRI1-like 2	TGGCTCACTTCCTGCAAAAG	CCTGATCTCTCTTGTGTCTTCG		This study
ABA	CYP707A1	102577541	ABA 8'-hydroxylase CYP707A1	GACAACAAGCATCGCACGAG	TGCCTGGTTGTGCTTTTTGG		This study
	PYL4	102602772	abscisic acid receptor PYL4-like	CGAGTCTGTTCAAAGTTTGCTTG	GATGACCTCAATTCCCCCAATTC		This study
	ABI5	102597983	ABSCISIC ACID-INSENSITIVE 5-like protein 4	AGGCACCATTAACGAGCAAG	AGCGTGTCGATCCTTTCTTC		This study
	MYB44	102603225	transcription factor MYB44-like	GGATTCGGGTCGTGTATGGAG	CGGATCATCAAATTCACCGCTAC		This study
ET	ACO	102597565	1-aminocyclopropane-1-carboxylate oxidase homolog	TGCACAAACAGATGGGACTC	ACTTGCTTGCTTTCCTCTGC		This study
	AP2L-TOE3	102582479	AP2-like ethylene-responsive transcription factor TOE3	CTGAAGTTGAAGCTGCCAGATC	TTGTGGTCCGCTGCATTATC		This study
	ERF1B	102595429	ethylene-responsive transcription factor 1B-like	TCCCCTTCCTCATCCAATGTAC	GGTGTTTGGGATGTCAAGAGTC		This study
Referent gene	EFα1	102577640	elongation factor 1-alpha-like protein	TACTGGTGGTTTTGAAGCTG	AACTTCCTTCACGATTTCATCATA		[30]
Oligonucleotide primers and probes used for PSTVd quantification by one step RTqPCR
PSTVd	PSTVd		PSTVd	GCCCCCTTTGCGCTGT	AAGCGGTTCTCGGGAGCT T	FAM-5´-CAGTTGTTTCCACCGGGTAGTAGCCGA-3´ TAMRA	[27]
House-keeping	COX		cytochrome oxidase 1	CGTCGCATTCCAGATTATCCA	CAACTACGGATATATAAGRRCCRRACCTG	HEX-5´-AGGGCATTCCATCCAGCGTAAGCA-3´ TAMRA	[35]
Notes
[25] Milanović, J.; Oklestkova, J.; Majdandžić, A.; Novák, O.; Mihaljević, S. Organ-specific differences in endogenous phytohormone and antioxidative responses in potato upon PSTVd infection. J Plant Physiol 2019, 232, 107–114, doi:10.1016/j.jplph.2018.10.027.
[27] Boonham, N.; Pérez, L.G.; Mendez, M.S.; Peralta, E.L.; Blockley, A.; Walsh, K.; Barker, I.; Mumford, R.A. Development of a real-time RT-PCR assay for the detection of potato spindle tuber viroid. J Virol Methods 2004, 116, 139–146, doi:10.1016/j.jviromet.2003.11.005.
[30] Expósito-Rodríguez, M.; Borges, A.A.; Borges-Pérez, A.; Pérez, J.A. Selection of internal control genes for quantitative real-time RT-PCR studies during tomato development process. BMC Plant Biol 2008, 8, 131, doi:10.1186/1471-2229-8-131.
[31] Alaux, P.L.; Naveau, F.; Declerck, S.; Cranenbrouck, S. Common mycorrhizal network induced JA/ET genes expression in healthy potato plants connected to potato plants infected by Phytophthora infestans. Front Plant Sci 2020, 11, 602, doi:10.3389/fpls.2020.00602.
[32] Saubeau, G.; Perrin, F.; Marnet, N.; Andrivon, D.; Val, F. Hormone signalling pathways are differentially involved in quantitative resistance of potato to Phytophthora infestans. Plant Pathol 2016, 65, 342–352, doi.org/10.1111/ppa.12420.
[33] Jiang, H.; Wang, Y.; Li, C.; Wang, B.; Ma, L.; Ren, Y.; Bi, Y.; Li, Y.; Xue, H.; Prusky, D. The effect of benzo-(1,2,3)-thiadiazole-7-carbothioic acid S-methyl ester (BTH) treatment on regulation of reactive oxygen species metabolism involved in wound healing of potato tubers during postharvest. Food Chem 2020, 309, 125608, doi:10.1016/j.foodchem.2019.125608.
[34] Kuźnicki, D.; Meller, B.; Arasimowicz-Jelonek, M.; Braszewska-Zalewska, A.; Drozda, A.; Floryszak-Wieczorek J. BABA-induced DNA methylome adjustment to intergenerational defense priming in potato to Phytophthora infestans. Front Plant Sci. 2019, 10, 650. doi:10.3389/fpls.2019.00650.
[35] Weller, S.A.; Elphinstone, J.G.; Smith, N.C.; Boonham, N.; Stead, D.E. Detection of Ralstonia solanacearum strains with a quantitative, multiplex, real-time, fluorogenic PCR (TaqMan) assay. Appl Environ Microbiol 2000, 66, 2853-2858, doi:10.1128/AEM.66.7.2853-2858.2000.
References are cited in the main text.

## Sheet: Table S2
Table S2. Raw and mapped statistics of RNASeq data. Three biological replicates (each an independent plant) per genotype and treatment were used for RNA-Seq.
Sample		Replicate	Total read bases	Total reads	GC (%)	Q20 (%)	Q30 (%)	Processed reads	Mapped reads	Percentage of mapped reads1
wt	PSTVd	R1	6721039748	66544948	42.8	98.1	94.94	64956174	57759049	88.92
		R2	8122251734	80418334	42.98	98.25	95.26	78662120	70512916	89.64
		R3	7582587928	75075128	43.14	98.54	95.7	73877310	66697521	90.28
	mock	R1	6937187020	68685020	43.45	98.13	95.09	66845568	60467902	90.46
		R2	7918064680	78396680	42.91	98.52	95.28	77519048	69950302	90.24
		R3	7024641708	69550908	43.03	98.45	95.16	68671544	62048789	90.36
		Average	7.3843e+09	7.31118e+07	43.0517	98.3317	95.2383	71755294	6.45727e+07	89.9833
opr3	PSTVd	R1	7257382068	71855268	43.03	98.32	95.15	70550334	63379922	89.84
		R2	7212383740	71409740	42.68	98.3	95.23	69992474	62687948	89.56
		R3	7161436714	70905314	43.19	98.13	95.08	69139540	62416145	90.28
	mock	R1	7638483954	75628554	42.87	97.99	94.85	73490374	66017498	89.83
		R2	6979127876	69100276	43.27	98.54	95.51	68153140	61977423	90.94
		R3	6793257172	67259972	43.08	98.48	95.2	66455440	60361859	90.83
		Average	7.17368e+09	7.10265e+07	43.02	98.2933	95.17	69630217	6.28068e+07	90.2133
coi1	PSTVd	R1	6469399056	64053456	42.68	98.05	94.85	62387674	56173048	90.04
		R2	6382725704	63195304	42.39	98.19	95.03	61731528	55090787	89.24
		R3	7990428352	79113152	42.82	98.25	95.24	77365266	69324635	89.61
	mock	R1	6943778078	68750278	42.83	98.23	94.63	67729720	60758734	89.71
		R2	6086704804	60264404	42.59	98.38	95.18	59316948	53042500	89.42
		R3	7429638780	73560780	43.11	98.56	95.71	72456712	65787370	90.8
		Average	6883779129	68156229	42.7367	98.2767	95.1067	66831308	6.00295e+07	89.8033
1 Percentage of mapped reads in total processed reads

## Sheet:  Table S3
Table S3. GO enrichment analysis of DEGs. List of GO terms significantly enriched (adjusted p-value < 0.05) with DEGs between PSTVd- and mock-inoculated (control) samples of wild-type (wt), opr3, and coi1 potato plants.
comparison	source	term id	term name	intersections	adjusted p-value	term size	query size	intersection size	effective domain size	intersection size UP	intersection size DOWN
wt_PSTVd vs. wt_mock	GO:BP	GO:0009768	photosynthesis, light harvesting in photosystem I	102601093, 102594074, 102587257, 102596765, 102589865, 102586581, 102584787, 102606321, 102586172, 102586836, 102589532, 102593779, 102584316	8.94443e-10	36	412	13	17579	0	13
	GO:BP	GO:0009628	response to abiotic stimulus	102592216, 102601093, 102604529, 102594074, 102587257, 102578555, 102596765, 102581469, 102601873, 102593860, 102602963, 102583973, 102600011, 102596568, 102606249, 102586971, 102596791, 102583475, 102589865, 102586581, 102583964, 102584787, 102584744, 102606359, 102577597, 102588416, 102593103, 102598543, 102589078, 102606321, 102577510, 102589834, 102586172, 102586836, 102605735, 102589532, 102…	6.98716e-09	640	412	46	17579	10	36
	GO:BP	GO:0015979	photosynthesis	102601093, 102602224, 102594074, 102587257, 102591394, 102596765, 102600488, 102600334, 102602963, 102580857, 102604273, 102589865, 102586581, 102584787, 102605253, 102592282, 102593103, 102591103, 102605088, 102606321, 102606038, 102577450, 102586172, 102586836, 102584115, 102589532, 102593779, 102584316, 102603293	6.98716e-09	281	412	29	17579	1	28
	GO:BP	GO:0009765	photosynthesis, light harvesting	102601093, 102594074, 102587257, 102596765, 102589865, 102586581, 102584787, 102606321, 102586172, 102586836, 102589532, 102593779, 102584316	6.98716e-09	45	412	13	17579	0	13
	GO:BP	GO:0009416	response to light stimulus	102601093, 102594074, 102587257, 102596765, 102593860, 102602963, 102600011, 102596568, 102586971, 102583475, 102589865, 102586581, 102583964, 102584787, 102584744, 102606359, 102593103, 102606321, 102586172, 102586836, 102605735, 102589532, 102593779, 102584316, 102601030	9.65356e-07	266	412	25	17579	3	22
	GO:BP	GO:0009266	response to temperature stimulus	102592216, 102604529, 102578555, 102581469, 102601873, 102583973, 102606249, 102596791, 102583475, 102577597, 102588416, 102598543, 102589078, 102577510, 102589834, 102591853, 102581796, 102605762, 102602952, 102604604, 102605425	1.71753e-06	198	412	21	17579	6	15
	GO:BP	GO:0009314	response to radiation	102601093, 102594074, 102587257, 102596765, 102593860, 102602963, 102600011, 102596568, 102586971, 102583475, 102589865, 102586581, 102583964, 102584787, 102584744, 102606359, 102593103, 102606321, 102586172, 102586836, 102605735, 102589532, 102593779, 102584316, 102601030	1.8176e-06	279	412	25	17579	3	22
	GO:BP	GO:0018298	protein-chromophore linkage	102601093, 102594074, 102587257, 102596765, 102589865, 102586581, 102584787, 102606321, 102586172, 102586836, 102589532, 102593779, 102584316	1.90077e-06	73	412	13	17579	0	13
	GO:BP	GO:0048511	rhythmic process	102592216, 102578555, 102603103, 102596791, 102588806, 102598543, 102603187, 102591001, 102605735, 102588091	5.66444e-06	43	412	10	17579	8	2
	GO:BP	GO:0042752	regulation of circadian rhythm	102592216, 102578555, 102603103, 102596791, 102598543, 102591001, 102605735	2.39033e-05	20	412	7	17579	6	1
	GO:BP	GO:0007623	circadian rhythm	102592216, 102578555, 102603103, 102596791, 102588806, 102598543, 102591001, 102605735, 102588091	2.39033e-05	39	412	9	17579	8	1
	GO:BP	GO:0019684	photosynthesis, light reaction	102601093, 102602224, 102594074, 102587257, 102596765, 102602963, 102589865, 102586581, 102584787, 102606321, 102586172, 102586836, 102584115, 102589532, 102593779, 102584316	0.00178911	198	412	16	17579	0	16
	GO:BP	GO:0009409	response to cold	102592216, 102578555, 102581469, 102601873, 102596791, 102598543, 102577510, 102589834, 102581796, 102604604	0.00413332	92	412	10	17579	5	5
	GO:BP	GO:0050896	response to stimulus	102592216, 102589531, 102600321, 102595298, 107060138, 102601093, 102582293, 107061484, 102598250, 102601558, 102604529, 102578471, 102604819, 102594596, 102597565, 102594074, 102587257, 102578555, 102596765, 102601937, 102588652, 102581469, 102602377, 102604327, 102583983, 102598399, 102600779, 102585187, 102598259, 102594123, 102590867, 102585901, 102587812, 102601873, 102599147, 102592347, 102…	0.00413332	4934	412	152	17579	83	69
	GO:BP	GO:0042221	response to chemical	102582293, 107061484, 102598250, 102604529, 102604819, 102597565, 102600779, 102594123, 102587812, 102601873, 102592347, 102577576, 102593860, 102596276, 102600900, 102588449, 102580067, 102582578, 102600011, 102590158, 102586327, 102600790, 102583475, 102594883, 102585863, 102592933, 102588416, 102593249, 102589078, 102598323, 102600114, 102586605, 102601606, 102589834, 102591042, 102601683, 102…	0.00413332	1533	412	60	17579	28	32
	GO:BP	GO:0110102	ribulose bisphosphate carboxylase complex assembly	102580857, 102605253, 102591103	0.00413332	4	412	3	17579	1	2
	GO:BP	GO:0009408	response to heat	102604529, 102583973, 102606249, 102583475, 102577597, 102588416, 102589078, 102591853, 102605762, 102602952, 102605425	0.00413332	111	412	11	17579	1	10
	GO:BP	GO:0035966	response to topologically incorrect protein	102600779, 102592347, 102588449, 102600790, 102583475, 102594883, 102593249, 102600114	0.00466487	60	412	8	17579	1	7
	GO:BP	GO:0035967	cellular response to topologically incorrect protein	102600779, 102592347, 102588449, 102600790, 102583475, 102594883, 102593249, 102600114	0.00466487	60	412	8	17579	1	7
	GO:BP	GO:0015977	carbon fixation	102600488, 102580857, 102605253, 102591103, 102577450	0.00473258	20	412	5	17579	1	4
	GO:BP	GO:0042542	response to hydrogen peroxide	102604529, 102583475, 102588416, 102589078, 102605762, 102602952, 102605425	0.00505557	46	412	7	17579	0	7
	GO:BP	GO:0006457	protein folding	102604529, 102592347, 102588449, 102580857, 102606249, 102583475, 102594883, 102605253, 107061352, 102588416, 102593249, 102585410, 102591103, 102589078, 102605762, 102602952, 102605425	0.00558238	253	412	17	17579	1	16
	GO:BP	GO:0051259	protein complex oligomerization	102604529, 102594299, 102588416, 102589078, 102605762, 102602952, 102605425	0.0102258	52	412	7	17579	1	6
	GO:BP	GO:0006558	L-phenylalanine metabolic process	102596891, 102596343, 102599370, 107057661	0.0262835	17	412	4	17579	4	0
	GO:BP	GO:1902221	erythrose 4-phosphate/phosphoenolpyruvate family amino acid metabolic process	102596891, 102596343, 102599370, 107057661	0.0262835	17	412	4	17579	4	0
	GO:BP	GO:0006979	response to oxidative stress	102604529, 102594596, 102593860, 102596276, 102586327, 102583475, 102588416, 102589078, 102601606, 102591042, 102592415, 102580389, 102605762, 102602952, 102605425, 102594915	0.0284398	272	412	16	17579	6	10
	GO:BP	GO:0006986	response to unfolded protein	102592347, 102588449, 102583475, 102594883, 102593249	0.0284398	31	412	5	17579	0	5
	GO:BP	GO:0034620	cellular response to unfolded protein	102592347, 102588449, 102583475, 102594883, 102593249	0.0284398	31	412	5	17579	0	5
	GO:BP	GO:0009074	aromatic amino acid family catabolic process	102596891, 102591822, 102596343, 107057661	0.0284398	18	412	4	17579	4	0
	GO:BP	GO:0005983	starch catabolic process	102588806, 102577510, 102588091	0.0284398	8	412	3	17579	3	0
	GO:BP	GO:1901606	alpha-amino acid catabolic process	102581388, 102596487, 102596891, 102600227, 102591822, 102596343, 102599312, 107057661	0.0294719	84	412	8	17579	6	2
	GO:BP	GO:0061077	chaperone-mediated protein folding	102592347, 102588449, 102583475, 102594883, 102593249, 102585410, 102591103	0.0294719	65	412	7	17579	0	7
	GO:BP	GO:0009251	glucan catabolic process	102583088, 102588806, 102577510, 102592181, 102598742, 102588091	0.0309257	49	412	6	17579	6	0
	GO:BP	GO:1901605	alpha-amino acid metabolic process	102581388, 102583236, 102586707, 102596487, 102577576, 102596891, 102582986, 102584472, 102591400, 102600227, 102591822, 102596343, 102599312, 102599370, 107057661	0.0309257	253	412	15	17579	9	6
	GO:BP	GO:0009800	cinnamic acid biosynthetic process	102596891, 102596343, 107057661	0.0309257	9	412	3	17579	3	0
	GO:BP	GO:0009063	cellular amino acid catabolic process	102581388, 102596487, 102596891, 102600227, 102591822, 102596343, 102599312, 107057661	0.0309257	86	412	8	17579	6	2
	GO:BP	GO:0009803	cinnamic acid metabolic process	102596891, 102596343, 107057661	0.0309257	9	412	3	17579	3	0
	GO:BP	GO:0042026	protein refolding	102592347, 102588449, 102583475, 102594883, 102593249	0.0341384	34	412	5	17579	0	5
	GO:BP	GO:0010033	response to organic substance	102582293, 107061484, 102598250, 102604819, 102597565, 102600779, 102594123, 102587812, 102601873, 102592347, 102577576, 102588449, 102580067, 102582578, 102590158, 102600790, 102583475, 102594883, 102585863, 102592933, 102593249, 102598323, 102600114, 102589834, 102601683, 102603187, 102591012, 102584874, 102578779, 102602170, 102588802, 102587576, 102600036, 102590513, 102601482, 102603761, 102…	0.0388944	1101	412	42	17579	24	18
	GO:BP	GO:0044247	cellular polysaccharide catabolic process	102588806, 102577510, 102592181, 102598742, 102588091	0.0479664	37	412	5	17579	5	0
	GO:MF	GO:0044183	protein folding chaperone	102592347, 102588449, 102580857, 102583475, 102594883, 102605253, 102593249, 102591103	0.000211535	31	454	8	19759	1	7
	GO:MF	GO:0016168	chlorophyll binding	102601093, 102594074, 102587257, 102596765, 102589865, 102586581, 102584787, 102606321, 102586172, 102586836, 102589532, 102593779, 102584316	0.00358092	133	454	13	19759	0	13
	GO:MF	GO:0051082	unfolded protein binding	102604529, 102592347, 102588449, 102606249, 102583475, 102594883, 102588416, 102593249, 102589078, 102605762, 102602952, 102605425	0.0113651	133	454	12	19759	0	12
	GO:MF	GO:0051787	misfolded protein binding	102592347, 102588449, 102583475, 102594883, 102593249	0.0270901	24	454	5	19759	0	5
	GO:CC	GO:0055035	plastid thylakoid membrane	102601093, 4099901, 102594074, 102587257, 102591394, 102596765, 102603394, 102600334, 102600011, 102606036, 102603549, 102604273, 102589865, 102586581, 102584787, 102592282, 102593103, 102606321, 102586172, 102598592, 102586836, 102584115, 102589532, 102593779, 102584316, 102605286, 102598914, 102590514, 102603293	1.891e-13	194	394	29	16509	1	28
	GO:CC	GO:0009534	chloroplast thylakoid	102601093, 4099901, 102594074, 102587257, 102591394, 102596765, 102603394, 102600334, 102600011, 102606036, 102603549, 102604273, 102589865, 102586581, 102584787, 102592282, 102580747, 102593103, 102606321, 102591510, 102604104, 102586172, 102598592, 102586836, 102584115, 102589532, 102593779, 102584316, 102605286, 102598914, 102590514, 102603293	1.891e-13	243	394	32	16509	1	31
	GO:CC	GO:0031976	plastid thylakoid	102601093, 4099901, 102594074, 102587257, 102591394, 102596765, 102603394, 102600334, 102600011, 102606036, 102603549, 102604273, 102589865, 102586581, 102584787, 102592282, 102580747, 102593103, 102606321, 102591510, 102604104, 102586172, 102598592, 102586836, 102584115, 102589532, 102593779, 102584316, 102605286, 102598914, 102590514, 102603293	1.891e-13	244	394	32	16509	1	31
	GO:CC	GO:0009535	chloroplast thylakoid membrane	102601093, 4099901, 102594074, 102587257, 102591394, 102596765, 102603394, 102600334, 102600011, 102606036, 102603549, 102604273, 102589865, 102586581, 102584787, 102592282, 102593103, 102606321, 102586172, 102598592, 102586836, 102584115, 102589532, 102593779, 102584316, 102605286, 102598914, 102590514, 102603293	1.891e-13	192	394	29	16509	1	28
	GO:CC	GO:0042651	thylakoid membrane	102601093, 4099901, 102594074, 102587257, 102591394, 102596765, 102603394, 102600334, 102600011, 102606036, 102603549, 102604273, 102589865, 102586581, 102584787, 102592282, 102593103, 102606321, 102586172, 102598592, 102586836, 102584115, 102589532, 102593779, 102584316, 102605286, 102598914, 102590514, 102603293	6.10405e-13	208	394	29	16509	1	28
	GO:CC	GO:0009522	photosystem I	102601093, 102602224, 102594074, 102587257, 102596765, 102589865, 102586581, 102584787, 102592282, 102606321, 102586172, 102586836, 102589532, 102593779, 102584316, 102603293	8.26278e-12	58	394	16	16509	0	16
	GO:CC	GO:0042170	plastid membrane	102601093, 4099901, 102594074, 102587257, 102591394, 102596765, 102603394, 102600334, 102600011, 102606036, 102603549, 102604273, 102589865, 102586581, 102602697, 102584787, 102592282, 102593103, 102606321, 102585841, 102586172, 102598592, 102586836, 102584115, 102606295, 102589532, 102593779, 102584316, 102605286, 102598914, 102590514, 102603293	1.73464e-10	318	394	32	16509	2	30
	GO:CC	GO:0009526	plastid envelope	102601093, 4099901, 102604819, 102589462, 102594074, 102587257, 102591394, 102596765, 102603394, 102600334, 102600011, 102606036, 102603549, 102604273, 102589865, 102586581, 102602697, 102584787, 102592282, 102593103, 102606321, 102585841, 102604104, 102586172, 102598592, 102586836, 102584115, 102606295, 102589532, 102593779, 102584316, 102605286, 102598914, 102590514, 102603293, 102590290, 10260…	1.89146e-10	421	394	37	16509	2	35
	GO:CC	GO:0009579	thylakoid	102601093, 4099901, 102602224, 102594074, 102587257, 102591394, 102596765, 102603394, 102600334, 102600011, 102606036, 102603549, 102604273, 102589865, 102586581, 102584787, 102592282, 102580747, 102585410, 102593103, 102606321, 102606038, 102591510, 102604104, 102586172, 102598592, 102586836, 102584115, 102589532, 102593779, 102584316, 102605286, 102598914, 102590514, 102603293	2.64748e-10	386	394	35	16509	1	34
	GO:CC	GO:0034357	photosynthetic membrane	102601093, 4099901, 102602224, 102594074, 102587257, 102591394, 102596765, 102603394, 102600334, 102600011, 102606036, 102603549, 102604273, 102589865, 102586581, 102584787, 102592282, 102593103, 102606321, 102586172, 102598592, 102586836, 102584115, 102589532, 102593779, 102584316, 102605286, 102598914, 102590514, 102603293	1.50328e-09	310	394	30	16509	1	29
	GO:CC	GO:0009536	plastid	102601093, 4099901, 102604819, 102589462, 102602224, 102594074, 102587257, 102591394, 102596765, 102581469, 102599560, 102603394, 102601873, 102600488, 102593860, 102600334, 102602963, 102591437, 102600011, 102606036, 102603549, 102597674, 102604273, 102589865, 102586581, 102602697, 102584787, 102606161, 102593001, 102577597, 102592282, 102580747, 102588806, 102585410, 102593103, 102591103, 10260…	5.55493e-09	1256	394	67	16509	9	58
	GO:CC	GO:0009507	chloroplast	102601093, 4099901, 102604819, 102589462, 102602224, 102594074, 102587257, 102591394, 102596765, 102581469, 102599560, 102603394, 102601873, 102600488, 102593860, 102600334, 102602963, 102600011, 102606036, 102603549, 102597674, 102604273, 102589865, 102586581, 102602697, 102584787, 102606161, 102593001, 102577597, 102592282, 102580747, 102588806, 102585410, 102593103, 102591103, 102605088, 10260…	6.76086e-09	1151	394	63	16509	8	55
	GO:CC	GO:0009523	photosystem II	102601093, 102594074, 102587257, 102596765, 102604273, 102589865, 102586581, 102584787, 102593103, 102606321, 102586172, 102586836, 102589532, 102593779, 102584316	1.43713e-08	83	394	15	16509	0	15
	GO:CC	GO:0031975	envelope	102601093, 4099901, 102604819, 102589462, 102594074, 102587257, 102591394, 102596765, 102599186, 102603394, 102600334, 102600011, 102606036, 102603549, 102604273, 102589865, 102586581, 102602697, 102581372, 102584787, 102592282, 102593103, 102606321, 102606038, 102585841, 102604104, 102586172, 102598592, 102586836, 102584115, 102606295, 102589532, 102593779, 102584316, 102605286, 102600036, 10259…	2.2556e-06	740	394	42	16509	4	38
	GO:CC	GO:0031967	organelle envelope	102601093, 4099901, 102604819, 102589462, 102594074, 102587257, 102591394, 102596765, 102599186, 102603394, 102600334, 102600011, 102606036, 102603549, 102604273, 102589865, 102586581, 102602697, 102581372, 102584787, 102592282, 102593103, 102606321, 102606038, 102585841, 102604104, 102586172, 102598592, 102586836, 102584115, 102606295, 102589532, 102593779, 102584316, 102605286, 102600036, 10259…	2.2556e-06	740	394	42	16509	4	38
	GO:CC	GO:0009521	photosystem	102601093, 102602224, 102594074, 102587257, 102596765, 102604273, 102589865, 102586581, 102584787, 102592282, 102593103, 102606321, 102586172, 102586836, 102589532, 102593779, 102584316, 102603293	4.45554e-06	182	394	18	16509	0	18
	GO:CC	GO:0031984	organelle subcompartment	102601093, 4099901, 102594074, 102587257, 102591361, 102591394, 102596765, 102603394, 102600334, 102600011, 102606036, 102603549, 102604273, 102589865, 102586581, 102584787, 102592282, 102580747, 102593103, 102600114, 102606321, 102591510, 102604104, 102586172, 102598592, 102586836, 102584115, 102589532, 102593779, 102602170, 102584316, 102605286, 102598914, 102599512, 102592126, 102590514, 10260…	4.38837e-05	691	394	37	16509	4	33
	GO:CC	GO:0009570	chloroplast stroma	102604819, 102589462, 102581469, 102599560, 102601873, 102593860, 102606036, 102597674, 102577597, 102591103, 102598914, 102599370, 102581796	0.0353801	228	394	13	16509	3	10
	GO:CC	GO:0009532	plastid stroma	102604819, 102589462, 102581469, 102599560, 102601873, 102593860, 102606036, 102597674, 102577597, 102591103, 102598914, 102599370, 102581796	0.0480896	238	394	13	16509	3	10
opr3_PSTVd vs. opr3_mock	GO:BP	GO:0042221	response to chemical	107062282, 102600524, 102600864, 107061484, 102591913, 102598250, 102597565, 102581712, 102580491, 102606452, 102592578, 102595619, 102584442, 102589449, 102587812, 102593390, 102596276, 102588449, 102585547, 102600699, 102586327, 102600790, 102590301, 102583921, 102577920, 102594883, 102595240, 102585863, 102592933, 102598457, 102591627, 102584729, 102586886, 102584110, 102594892, 102604460, 102…	9.41657e-06	1533	364	66	17579	39	27
	GO:BP	GO:0010033	response to organic substance	107062282, 102600864, 107061484, 102591913, 102598250, 102597565, 102581712, 102580491, 102606452, 102592578, 102595619, 102589449, 102587812, 102593390, 102588449, 102585547, 102600699, 102600790, 102590301, 102577920, 102594883, 102595240, 102585863, 102592933, 102598457, 102591627, 102584729, 102586886, 102584110, 102594892, 102604460, 102605134, 102603187, 102591012, 102606145, 102584874, 102…	1.24446e-05	1101	364	52	17579	34	18
	GO:BP	GO:0009628	response to abiotic stimulus	102600524, 102580468, 102579268, 102594074, 102584069, 102606452, 102592578, 102581469, 102603796, 102597251, 102583973, 102585547, 102600699, 102589865, 102583964, 107058264, 102584787, 102606359, 102593554, 102593103, 102604977, 102606321, 102588526, 102605134, 102586330, 102604159, 102586836, 102589532, 102593779, 102584316, 102578169, 102591853, 107057685, 102602952	0.000174609	640	364	34	17579	15	19
	GO:BP	GO:0009768	photosynthesis, light harvesting in photosystem I	102594074, 102589865, 102584787, 102606321, 102586836, 102589532, 102593779, 102584316	0.000174609	36	364	8	17579	0	8
	GO:BP	GO:0009416	response to light stimulus	102594074, 102606452, 102592578, 102603796, 102597251, 102585547, 102589865, 102583964, 107058264, 102584787, 102606359, 102593103, 102606321, 102588526, 102605134, 102586836, 102589532, 102593779, 102584316, 102578169	0.0001841	266	364	20	17579	7	13
	GO:BP	GO:0009314	response to radiation	102594074, 102606452, 102592578, 102603796, 102597251, 102585547, 102589865, 102583964, 107058264, 102584787, 102606359, 102593103, 102606321, 102588526, 102605134, 102586836, 102589532, 102593779, 102584316, 102578169	0.000322992	279	364	20	17579	7	13
	GO:BP	GO:0009765	photosynthesis, light harvesting	102594074, 102589865, 102584787, 102606321, 102586836, 102589532, 102593779, 102584316	0.000604101	45	364	8	17579	0	8
	GO:BP	GO:0070887	cellular response to chemical stimulus	107062282, 102591913, 102581712, 102580491, 102595619, 102584442, 102589449, 102587812, 102596276, 102588449, 102586327, 102600790, 102583921, 102577920, 102594883, 102592933, 102598457, 102586886, 102594892, 102603187, 102592844, 102584874, 102578779, 102590311, 102583448, 102583777, 102580299, 102600036, 102589181, 102590684, 102591639, 102585502, 102599512, 102602017, 102594915	0.00289088	788	364	35	17579	18	17
	GO:BP	GO:0071310	cellular response to organic substance	107062282, 102591913, 102581712, 102580491, 102595619, 102589449, 102587812, 102588449, 102600790, 102577920, 102594883, 102592933, 102598457, 102586886, 102594892, 102603187, 102584874, 102578779, 102590311, 102580299, 102600036, 102589181, 102590684, 102591639, 102599512, 102602017	0.00912038	542	364	26	17579	15	11
	GO:BP	GO:0050896	response to stimulus	102589508, 107062282, 102589531, 102601840, 102600524, 102580468, 102579268, 102584896, 102600864, 107061484, 102579023, 102591913, 102598250, 102601558, 102587228, 102594596, 102601836, 102597565, 102581712, 102580491, 102594074, 102584069, 102606452, 102592578, 102595619, 102587730, 102581469, 102584442, 102604327, 102584060, 102603796, 102581968, 102589449, 102598259, 102605214, 102587812, 102…	0.012306	4934	364	135	17579	81	54
	GO:BP	GO:1901362	organic cyclic compound biosynthetic process	102599197, 102596618, 102579066, 102595685, 102602352, 107061484, 102595502, 102590949, 102597565, 102584819, 102581712, 102598012, 102587289, 102600604, 102584069, 102606452, 102592578, 102593519, 102600588, 102581745, 102581324, 102597613, 102591685, 102587812, 102588644, 102587928, 102598554, 102583973, 102588068, 102602061, 102583986, 102600699, 102592758, 102584259, 102605299, 102590301, 102…	0.0134708	2970	364	89	17579	66	23
	GO:BP	GO:0018298	protein-chromophore linkage	102594074, 102589865, 102584787, 102606321, 102586836, 102589532, 102593779, 102584316	0.0134708	73	364	8	17579	0	8
	GO:BP	GO:0071422	succinate transmembrane transport	102579771, 102599542	0.0275469	2	364	2	17579	2	0
	GO:BP	GO:0009725	response to hormone	107062282, 102600864, 107061484, 102591913, 102598250, 102581712, 102580491, 102587812, 102593390, 102585547, 102600699, 102577920, 102595240, 102585863, 102592933, 102591627, 102584729, 102586886, 102584110, 102604460, 102603187, 102584874, 102578779, 102590311, 102589181, 102601482, 102590684, 102591639, 102599512, 102603330, 107057685, 102602017	0.0275469	804	364	32	17579	25	7
	GO:BP	GO:0009719	response to endogenous stimulus	107062282, 102600864, 107061484, 102591913, 102598250, 102581712, 102580491, 102587812, 102593390, 102585547, 102600699, 102577920, 102595240, 102585863, 102592933, 102591627, 102584729, 102586886, 102584110, 102604460, 102603187, 102584874, 102578779, 102590311, 102589181, 102601482, 102590684, 102591639, 102599512, 102603330, 107057685, 102602017	0.0275469	806	364	32	17579	25	7
	GO:BP	GO:0015729	oxaloacetate transport	102579771, 102599542	0.0275469	2	364	2	17579	2	0
	GO:BP	GO:0010143	cutin biosynthetic process	102589531, 102603688, 102598882, 102588361	0.0275469	17	364	4	17579	4	0
	GO:BP	GO:0015709	thiosulfate transport	102579771, 102599542	0.0275469	2	364	2	17579	2	0
	GO:BP	GO:1902356	oxaloacetate(2-) transmembrane transport	102579771, 102599542	0.0275469	2	364	2	17579	2	0
	GO:BP	GO:0009653	anatomical structure morphogenesis	102589508, 102589531, 102601840, 102588598, 102579268, 107061484, 102581894, 102581712, 102588152, 102594611, 102600699, 102580995, 102600225, 102584729, 102579668	0.0276558	267	364	15	17579	12	3
	GO:BP	GO:1902969	mitotic DNA replication	102589508, 102584896, 102595809	0.0276558	8	364	3	17579	0	3
	GO:BP	GO:0016115	terpenoid catabolic process	102606452, 102592578, 102605134	0.0330049	9	364	3	17579	2	1
	GO:BP	GO:0045487	gibberellin catabolic process	102606452, 102592578, 102605134	0.0330049	9	364	3	17579	2	1
	GO:BP	GO:0009699	phenylpropanoid biosynthetic process	102595685, 102597565, 102606452, 102592578, 102602061, 102600699, 102590301, 102605134, 102591012, 102602480, 102603761, 102592023	0.0330049	190	364	12	17579	9	3
	GO:BP	GO:0016103	diterpenoid catabolic process	102606452, 102592578, 102605134	0.0330049	9	364	3	17579	2	1
	GO:BP	GO:0032502	developmental process	102589508, 102589531, 102601840, 102588598, 102579268, 107061484, 102581894, 102591913, 102594596, 102581712, 102591854, 102598012, 102606092, 102588152, 102594611, 102587928, 102586237, 102585000, 102598089, 102600699, 102592758, 102603688, 102584259, 102580995, 102606359, 102580730, 102582832, 102600225, 102584729, 102579668, 102594854, 102588526, 102580299, 102582824, 102578169, 102605144	0.036521	992	364	36	17579	25	11
	GO:BP	GO:0006869	lipid transport	102594678, 102577501, 102598243, 102596984, 102594346, 102587043, 102588710, 102597952, 102597309, 107059048	0.0414535	146	364	10	17579	10	0
	GO:BP	GO:0000727	double-strand break repair via break-induced replication	102589508, 102584896, 102595809	0.0414535	10	364	3	17579	0	3
	GO:BP	GO:0009698	phenylpropanoid metabolic process	102589531, 102595685, 102597565, 102606452, 102588483, 102592578, 102602061, 102600699, 102590301, 102605134, 102591012, 102602480, 102603761, 102592023	0.0461971	260	364	14	17579	10	4
	GO:BP	GO:0044786	cell cycle DNA replication	102589508, 102584896, 107062156, 102595809, 102591380	0.0487685	39	364	5	17579	2	3
	GO:BP	GO:0015744	succinate transport	102579771, 102599542	0.0499553	3	364	2	17579	2	0
	GO:MF	GO:0003700	DNA-binding transcription factor activity	102596618, 102602352, 107061484, 102595502, 102590949, 102581712, 102598012, 102587289, 102600604, 102584069, 102600588, 102581745, 102581324, 102587928, 102598554, 102583973, 102588068, 102583986, 102592758, 102584259, 102605299, 102600649, 102587098, 102592933, 102599019, 102580730, 102581508, 102588526, 102596080, 102593434, 102595015, 102586434, 102588078, 102584874, 102596781, 102591506, 102…	0.0136574	1292	407	49	19759	40	9
	GO:MF	GO:0016746	acyltransferase activity	102601957, 102585742, 102595393, 102588483, 102585745, 102597613, 102603796, 102590117, 102592477, 102605267, 102580665, 102603688, 102594691, 102605928, 102601874, 102580972, 102584033, 102585403, 102586193, 102581866, 102598882, 102591379, 102588361, 102577559, 102585071	0.0153564	520	407	25	19759	17	8
	GO:MF	GO:0046912	acyltransferase activity, acyl groups converted into alkyl on transfer	102595393, 102585745, 102597613, 102590117, 102601874	0.0153564	23	407	5	19759	0	5
	GO:MF	GO:0015117	thiosulfate transmembrane transporter activity	102579771, 102599542	0.0256898	2	407	2	19759	2	0
	GO:MF	GO:0072328	alkene binding	102591913, 102577920, 102599512	0.0256898	8	407	3	19759	3	0
	GO:MF	GO:0140110	transcription regulator activity	102596618, 102602352, 107061484, 102595502, 102590949, 102581712, 102598012, 102587289, 102600604, 102584069, 102600588, 102581745, 102581324, 102587928, 102598554, 102583973, 102588068, 102583986, 102592758, 102584259, 102605299, 102600649, 102587098, 102592933, 102599019, 102580730, 102581508, 102588526, 102596080, 102593434, 102595015, 102586434, 102588078, 102584874, 102596781, 102591506, 102…	0.0256898	1423	407	49	19759	40	9
	GO:MF	GO:0051740	ethylene binding	102591913, 102577920, 102599512	0.0256898	8	407	3	19759	3	0
	GO:MF	GO:0038199	ethylene receptor activity	102591913, 102577920, 102599512	0.0256898	7	407	3	19759	3	0
	GO:MF	GO:0044183	protein folding chaperone	102588449, 102580857, 102594883, 102598457, 102594892	0.0256898	31	407	5	19759	1	4
	GO:MF	GO:0003824	catalytic activity	102589508, 102599197, 102580938, 102597043, 102589531, 102601840, 102584425, 102600524, 102580468, 102598268, 102595685, 102579268, 102584896, 102605242, 102590366, 102586399, 102588287, 102581894, 102590098, 102601957, 102591913, 102585742, 102595393, 107060381, 102577453, 102594596, 102578898, 102582408, 102601836, 102597565, 102594011, 102592574, 102582727, 102584181, 102581337, 102595020, 102…	0.0307376	10209	407	243	19759	141	102
	GO:MF	GO:0052634	C-19 gibberellin 2-beta-dioxygenase activity	102606452, 102592578, 102605134	0.0310473	9	407	3	19759	2	1
	GO:MF	GO:0050366	tyramine N-feruloyltransferase activity	102591379, 102577559	0.0367787	3	407	2	19759	2	0
	GO:MF	GO:0051787	misfolded protein binding	102588449, 102594883, 102598457, 102594892	0.0367787	24	407	4	19759	0	4
	GO:MF	GO:0045543	gibberellin 2-beta-dioxygenase activity	102606452, 102592578, 102605134	0.0367787	11	407	3	19759	2	1
	GO:MF	GO:0000234	phosphoethanolamine N-methyltransferase activity	102597155, 102596533	0.0367787	3	407	2	19759	0	2
	GO:MF	GO:0015141	succinate transmembrane transporter activity	102579771, 102599542	0.0367787	3	407	2	19759	2	0
	GO:MF	GO:0046577	long-chain-alcohol oxidase activity	102598900, 102581445	0.0367787	3	407	2	19759	0	2
	GO:MF	GO:0016491	oxidoreductase activity	102579268, 102605242, 102590366, 102586399, 102581894, 102590098, 102577453, 102597565, 102582727, 102606452, 102592578, 102593519, 102594638, 102584442, 102586375, 102583882, 102593283, 102588887, 102605500, 102596276, 102591473, 102602061, 102594930, 102581132, 102600780, 102586327, 102587164, 102590301, 102583921, 102579172, 102596831, 102601087, 102598947, 102585194, 102596280, 102588101, 102…	0.0367787	2133	407	64	19759	33	31
	GO:MF	GO:0015131	oxaloacetate transmembrane transporter activity	102579771, 102599542	0.0367787	3	407	2	19759	2	0
	GO:MF	GO:0051082	unfolded protein binding	102601892, 102588449, 102594883, 102598457, 102604977, 102594892, 102606145, 102605081, 102602952	0.0452608	133	407	9	19759	0	9
	GO:MF	GO:0090447	glycerol-3-phosphate 2-O-acyltransferase activity	102603688, 102598882, 102588361	0.0497532	13	407	3	19759	3	0
	GO:MF	GO:0046906	tetrapyrrole binding	102590366, 102582727, 102594074, 102594638, 102584442, 102583882, 102588887, 102586327, 102587164, 102583921, 102579172, 102589865, 102585194, 102596280, 102584787, 102606321, 102585692, 102592844, 102586836, 102583448, 102583777, 102589532, 102593779, 102584316, 102595697, 102585502, 102603333, 107059195, 102594915	0.0497532	793	407	29	19759	7	22
	GO:CC	GO:0005576	extracellular region	102580938, 102601840, 102588598, 102588287, 102581894, 102580699, 102594953, 102599912, 102587373, 102581529, 102581036, 102587273, 102587590, 102588169, 102586237, 102577499, 102590014, 102603929, 102584297, 102597597, 102586327, 102583921, 102584206, 102580995, 102585630, 102600225, 102580035, 102582131, 102579064, 102592844, 102579167, 102579714, 102578496, 102580361, 102587467, 102585502, 102…	0.000140005	751	340	37	16509	33	4
	GO:CC	GO:0009522	photosystem I	102594074, 102589865, 102584787, 102606321, 102586836, 102589532, 102593779, 102584316	0.00195682	58	340	8	16509	0	8
	GO:CC	GO:0009523	photosystem II	102594074, 102589865, 102584787, 102593103, 102606321, 102586836, 102589532, 102593779, 102584316	0.00289047	83	340	9	16509	0	9
	GO:CC	GO:0005618	cell wall	102580938, 102601840, 102588287, 102581894, 102587373, 102588169, 102601607, 102577499, 102603929, 102586327, 102580995, 102582131, 102597115, 102587467, 102585502	0.0130025	258	340	15	16509	14	1
	GO:CC	GO:0030312	external encapsulating structure	102580938, 102601840, 102588287, 102581894, 102587373, 102588169, 102601607, 102577499, 102603929, 102586327, 102580995, 102582131, 102597115, 102587467, 102585502	0.0161615	269	340	15	16509	14	1
	GO:CC	GO:0005788	endoplasmic reticulum lumen	102579268, 102598457, 102594892, 102606145	0.0168342	21	340	4	16509	0	4
	GO:CC	GO:0009535	chloroplast thylakoid membrane	102594074, 102603394, 102589865, 102584787, 102593103, 102606321, 4099983, 102598592, 102586836, 102589532, 102593779, 102584316	0.0168342	192	340	12	16509	1	11
	GO:CC	GO:0055035	plastid thylakoid membrane	102594074, 102603394, 102589865, 102584787, 102593103, 102606321, 4099983, 102598592, 102586836, 102589532, 102593779, 102584316	0.0168342	194	340	12	16509	1	11
	GO:CC	GO:0042651	thylakoid membrane	102594074, 102603394, 102589865, 102584787, 102593103, 102606321, 4099983, 102598592, 102586836, 102589532, 102593779, 102584316	0.0241968	208	340	12	16509	1	11
coi1_PSTVd vs. coi1_mock	GO:BP	GO:0015979	photosynthesis	102601229, 102592564, 102602224, 102594074, 102596765, 102601797, 102596339, 102586284, 102589865, 102586581, 102584787, 102585281, 102593103, 102606321, 102591470, 102586172, 102585358, 102604320, 102595674, 102590963, 4099910, 102600488, 102600334, 102602963, 102588946, 102592900, 102583949, 102592282, 4099907, 102584759, 102578347, 102593779, 102601673, 102602341, 4099978, 102586241, 102605088…	6.63958e-15	281	1024	59	17579	0	59
	GO:BP	GO:0009768	photosynthesis, light harvesting in photosystem I	102594074, 102596765, 102586284, 102589865, 102586581, 102584787, 102606321, 102586172, 102604320, 102583949, 102593779, 102586241, 102589781, 102580711, 102601093, 102587257, 102583646, 102590605, 102586836, 102589532, 102584316	2.2028e-14	36	1024	21	17579	0	21
	GO:BP	GO:0009765	photosynthesis, light harvesting	102594074, 102596765, 102586284, 102589865, 102586581, 102584787, 102606321, 102586172, 102604320, 102583949, 102593779, 102586241, 102589781, 102580711, 102601093, 102587257, 102583646, 102590605, 102586836, 102589532, 102584316	6.01304e-12	45	1024	21	17579	0	21
	GO:BP	GO:0009416	response to light stimulus	102594074, 102596765, 102592578, 102603796, 102601797, 102586284, 102589865, 102586581, 102584787, 102606359, 102593103, 102606321, 102604395, 102584697, 102586172, 102604320, 102601030, 102599811, 102591486, 102602963, 102579438, 102583949, 107058264, 102588526, 102593779, 102578169, 102580316, 102586241, 102583964, 102584680, 102589781, 102596082, 102580711, 102578636, 102601093, 102601310, 102…	2.42321e-10	266	1024	49	17579	8	41
	GO:BP	GO:0009314	response to radiation	102594074, 102596765, 102592578, 102603796, 102601797, 102586284, 102589865, 102586581, 102584787, 102606359, 102593103, 102606321, 102604395, 102584697, 102586172, 102604320, 102601030, 102599811, 102591486, 102602963, 102579438, 102583949, 107058264, 102588526, 102593779, 102578169, 102580316, 102586241, 102583964, 102584680, 102589781, 102596082, 102580711, 102578636, 102601093, 102601310, 102…	3.32117e-10	279	1024	50	17579	8	42
	GO:BP	GO:0018298	protein-chromophore linkage	102594074, 102596765, 102586284, 102589865, 102586581, 102584787, 102606321, 102604395, 102586172, 102604320, 102583949, 102593779, 102580316, 102586241, 102589781, 102580711, 102601093, 102587257, 102603264, 102583646, 102590605, 102586836, 102589532, 102584316	4.29129e-10	73	1024	24	17579	0	24
	GO:BP	GO:0009628	response to abiotic stimulus	102594074, 102596765, 102592578, 102603796, 102601797, 102586284, 102588886, 102589865, 102586581, 102590871, 102584787, 102606359, 102598218, 102593103, 102598100, 102606321, 102604395, 102584697, 102586172, 102604320, 102601030, 102599811, 102588681, 102591486, 102602963, 102579438, 102583949, 102597686, 107058264, 102583151, 102577597, 107061384, 102588526, 102593779, 102578169, 102593666, 102…	7.51323e-09	640	1024	81	17579	21	60
	GO:BP	GO:0019684	photosynthesis, light reaction	102602224, 102594074, 102596765, 102601797, 102586284, 102589865, 102586581, 102584787, 102606321, 102586172, 102604320, 4099910, 102602963, 102583949, 4099907, 102584759, 102593779, 4099978, 102586241, 102589781, 102580711, 102601093, 102587257, 102586954, 102583646, 102590605, 102586836, 102589532, 102584316, 102602283, 102590010, 4099909	3.34392e-05	198	1024	32	17579	0	32
	GO:BP	GO:0015995	chlorophyll biosynthetic process	102592765, 102600334, 102588946, 102605088, 102599631, 102578636, 102594460, 102594293, 102598599	0.00282468	27	1024	9	17579	1	8
	GO:BP	GO:0042221	response to chemical	102581483, 102597873, 102597565, 102600996, 102601928, 102599854, 102592578, 102584442, 102604181, 102596643, 102585566, 102577576, 102600900, 102591860, 102587181, 102579886, 102602565, 102587182, 102582282, 102577920, 102590871, 102597801, 102598218, 102584110, 102598100, 102579222, 102601683, 102603187, 102591012, 102584697, 102583448, 102594726, 102577668, 102580567, 102590396, 102584649, 102…	0.00315461	1533	1024	128	17579	65	63
	GO:BP	GO:0015994	chlorophyll metabolic process	102592765, 102600334, 102588946, 102583310, 102605088, 102601206, 102599631, 102578636, 102594460, 102594293, 102598599	0.00437469	43	1024	11	17579	2	9
	GO:BP	GO:0006778	porphyrin-containing compound metabolic process	102592765, 102598218, 102596523, 102600334, 102588946, 107058476, 102583310, 102605088, 102601206, 102599631, 102578636, 102594460, 102594293, 102598599	0.0056907	69	1024	14	17579	2	12
	GO:BP	GO:0033013	tetrapyrrole metabolic process	102592765, 102598218, 102596523, 102600334, 102588946, 107058476, 102583310, 102605088, 102601206, 102599631, 102578636, 102594460, 102594293, 102598599	0.00733623	71	1024	14	17579	2	12
	GO:BP	GO:0050896	response to stimulus	102581483, 102581992, 102589245, 102597873, 102579352, 102586424, 102594596, 102597565, 102594074, 102600996, 102601928, 102583852, 102596765, 102598363, 102599854, 102592578, 102595651, 102584442, 102584934, 102600131, 102589672, 102603796, 102604181, 102596643, 102585566, 102577576, 102582479, 102600900, 102601797, 102591860, 102587181, 102579886, 102602565, 102586284, 102593110, 102588886, 102…	0.0120082	4934	1024	341	17579	144	197
	GO:BP	GO:0006779	porphyrin-containing compound biosynthetic process	102592765, 102596523, 102600334, 102588946, 107058476, 102605088, 102599631, 102578636, 102594460, 102594293, 102598599	0.0143221	50	1024	11	17579	1	10
	GO:BP	GO:0048511	rhythmic process	102603187, 102590196, 102591486, 102587531, 102582347, 102598543, 102603264, 102589008, 102588091, 107059158	0.0167251	43	1024	10	17579	2	8
	GO:BP	GO:0033014	tetrapyrrole biosynthetic process	102592765, 102596523, 102600334, 102588946, 107058476, 102605088, 102599631, 102578636, 102594460, 102594293, 102598599	0.0219696	53	1024	11	17579	1	10
	GO:BP	GO:0006091	generation of precursor metabolites and energy	102589114, 102602224, 102594074, 102596765, 102582039, 102601797, 102586284, 102579702, 102589865, 102586581, 102598947, 102584787, 102606321, 102579793, 102586172, 102583807, 102604320, 4099910, 102582462, 102602963, 102583949, 102588438, 4099907, 102606020, 102584759, 102593779, 102597505, 102601673, 4099978, 102586241, 102593918, 102597674, 102599525, 102589781, 102603019, 102590756, 102581128…	0.0430563	524	1024	50	17579	9	41
	GO:BP	GO:1901700	response to oxygen-containing compound	102601928, 102599854, 102596643, 102585566, 102577576, 102587181, 102602565, 102590871, 102597801, 102598218, 102584110, 102598100, 102594726, 102580567, 102590396, 102591866, 102597512, 102579350, 102579438, 102597686, 102582976, 102580089, 102591512, 102598314, 102601673, 102605425, 102591841, 102604472, 107061484, 102578442, 102604625, 102596508, 102585018, 102588416, 102589181, 102594417, 102…	0.0454121	541	1024	51	17579	20	31
	GO:BP	GO:0010105	negative regulation of ethylene-activated signaling pathway	102577920, 102579438, 102599512, 102591913, 102587369	0.0454121	13	1024	5	17579	5	0
	GO:BP	GO:0006082	organic acid metabolic process	102589321, 102596238, 102592578, 102603796, 102582224, 102594541, 102596487, 102577576, 102589612, 102601797, 102587181, 102584108, 102577840, 102585501, 102578356, 102584697, 102588078, 102593930, 102591265, 102600029, 102598179, 102587827, 102585656, 102600464, 102582462, 102591486, 102584670, 102597786, 102600980, 102588395, 102579438, 102595383, 102577574, 102586137, 102605445, 102588438, 102…	0.0454121	1170	1024	95	17579	62	33
	GO:BP	GO:0070298	negative regulation of phosphorelay signal transduction system	102577920, 102579438, 102599512, 102591913, 102587369	0.0454121	13	1024	5	17579	5	0
	GO:BP	GO:0006595	polyamine metabolic process	102596487, 102600980, 102591553, 102595598, 102601245, 102596192, 102598184	0.0454121	26	1024	7	17579	4	3
	GO:BP	GO:0044281	small molecule metabolic process	102589321, 102596238, 102581165, 102592578, 102603796, 102599548, 102582224, 102594541, 102596487, 102577576, 102577899, 102589612, 102601797, 102587181, 102584108, 102577840, 102603152, 102585501, 102594999, 102600480, 102578356, 102578309, 102584697, 102588078, 102593930, 102591265, 102600029, 102598179, 102587827, 102585656, 102591461, 102600464, 102582462, 102596105, 102591486, 102584670, 102…	0.0454121	1753	1024	134	17579	89	45
	GO:MF	GO:0003824	catalytic activity	102589684, 102601229, 102580004, 102588352, 102581992, 102589114, 102589321, 102583934, 102589245, 102597873, 102579352, 102585742, 102598582, 102594596, 102582408, 102596238, 102590358, 102597565, 102581165, 102579027, 102584038, 107061633, 102599854, 102592578, 102601808, 102579197, 102584442, 102603796, 102594943, 102604922, 102599548, 102582224, 102585566, 107060302, 102594541, 102590679, 102…	0.00302073	10209	1129	657	19759	334	323
	GO:MF	GO:0016168	chlorophyll binding	102594074, 102596765, 102586284, 102589865, 102586581, 102584787, 102606321, 102586172, 102604320, 102583949, 102593779, 102586241, 102589781, 102580711, 102601093, 102587257, 102583646, 102590605, 102586836, 102589532, 102584316	0.00932829	133	1129	21	19759	0	21
	GO:MF	GO:0140299	small molecule sensor activity	102577920, 102604395, 102599512, 102591913, 102580316, 102587369, 102603264	0.023612	21	1129	7	19759	4	3
	GO:MF	GO:0000155	phosphorelay sensor kinase activity	102577920, 102604395, 102599512, 102591913, 102580316, 102587369, 102603264	0.023612	21	1129	7	19759	4	3
	GO:MF	GO:0016703	oxidoreductase activity, acting on single donors with incorporation of molecular oxygen, incorporation of one atom of oxygen (internal monooxygenases or internal mixed function oxidases)	102604305, 102592765, 102597185, 102594460	0.023612	6	1129	4	19759	1	3
	GO:MF	GO:0004673	protein histidine kinase activity	102577920, 102604395, 102599512, 102591913, 102580316, 102587369, 102603264	0.023612	23	1129	7	19759	4	3
	GO:MF	GO:0016775	phosphotransferase activity, nitrogenous group as acceptor	102577920, 102604395, 102599512, 102591913, 102580316, 102587369, 102603264	0.023612	23	1129	7	19759	4	3
	GO:MF	GO:0016630	protochlorophyllide reductase activity	102588946, 102599631, 102594293	0.023612	3	1129	3	19759	0	3
	GO:MF	GO:0038199	ethylene receptor activity	102577920, 102599512, 102591913, 102587369	0.0295074	7	1129	4	19759	4	0
	GO:MF	GO:0016491	oxidoreductase activity	102601229, 102580004, 102589114, 102597873, 102598582, 102597565, 102579027, 102592578, 102584442, 102582224, 102585566, 102594541, 102590679, 102577922, 102582039, 102577899, 102591473, 102601797, 102604305, 102602639, 102579886, 102579200, 102579702, 102582282, 102579112, 102598947, 102579252, 102593001, 102592765, 102578356, 102580524, 102579793, 102591012, 102580250, 102584697, 102593930, 102…	0.0295074	2133	1129	158	19759	69	89
	GO:MF	GO:0072328	alkene binding	102577920, 102599512, 102591913, 102587369	0.0455638	8	1129	4	19759	4	0
	GO:MF	GO:0051740	ethylene binding	102577920, 102599512, 102591913, 102587369	0.0455638	8	1129	4	19759	4	0
	GO:CC	GO:0009522	photosystem I	102592564, 102602224, 102594074, 102596765, 102586284, 102589865, 102586581, 102584787, 102585281, 102606321, 102586172, 102604320, 102590963, 102592900, 102583949, 102592282, 102578347, 102593779, 102602341, 102586241, 102589781, 102593231, 102580711, 102601093, 102587257, 102583646, 102590605, 102586836, 102589532, 102584316, 102602283, 102603293	1.97357e-22	58	954	32	16509	0	32
	GO:CC	GO:0009535	chloroplast thylakoid membrane	102594074, 102596765, 102582039, 102586284, 102606036, 102589865, 102586581, 102584787, 102593103, 102606321, 102586172, 102580011, 102583807, 102585358, 102604320, 102590963, 102599811, 4099910, 102600334, 102583949, 102592282, 4099907, 102584759, 102578347, 102588849, 102598592, 102593779, 102582347, 102602341, 4099978, 102586241, 102603394, 102589781, 102593231, 102582493, 102590514, 102580711…	1.24942e-18	192	954	51	16509	3	48
	GO:CC	GO:0055035	plastid thylakoid membrane	102594074, 102596765, 102582039, 102586284, 102606036, 102589865, 102586581, 102584787, 102593103, 102606321, 102586172, 102580011, 102583807, 102585358, 102604320, 102590963, 102599811, 4099910, 102600334, 102583949, 102592282, 4099907, 102584759, 102578347, 102588849, 102598592, 102593779, 102582347, 102602341, 4099978, 102586241, 102603394, 102589781, 102593231, 102582493, 102590514, 102580711…	1.37424e-18	194	954	51	16509	3	48
	GO:CC	GO:0042651	thylakoid membrane	102594074, 102596765, 102582039, 102586284, 102606036, 102589865, 102586581, 102584787, 102593103, 102606321, 102586172, 102580011, 102583807, 102585358, 102604320, 102590963, 102599811, 4099910, 102600334, 102583949, 102592282, 4099907, 102584759, 102578347, 102588849, 102598592, 102593779, 102582347, 102602341, 4099978, 102586241, 102603394, 102589781, 102593231, 102582493, 102590514, 102580711…	2.82051e-17	208	954	51	16509	3	48
	GO:CC	GO:0009534	chloroplast thylakoid	102594074, 102596765, 102582039, 102586284, 102606036, 102589865, 102586581, 102584787, 102593103, 102606321, 102586172, 102580011, 102583807, 102585358, 102604320, 102590963, 102599811, 4099910, 102600334, 102583949, 102592282, 4099907, 102584759, 102578347, 102588849, 102604104, 102598592, 102593779, 102582347, 102602341, 4099978, 102586241, 102603394, 102589781, 102593231, 102582493, 102590514…	5.47942e-15	243	954	52	16509	3	49
	GO:CC	GO:0031976	plastid thylakoid	102594074, 102596765, 102582039, 102586284, 102606036, 102589865, 102586581, 102584787, 102593103, 102606321, 102586172, 102580011, 102583807, 102585358, 102604320, 102590963, 102599811, 4099910, 102600334, 102583949, 102592282, 4099907, 102584759, 102578347, 102588849, 102604104, 102598592, 102593779, 102582347, 102602341, 4099978, 102586241, 102603394, 102589781, 102593231, 102582493, 102590514…	5.48876e-15	244	954	52	16509	3	49
	GO:CC	GO:0034357	photosynthetic membrane	102592564, 102602224, 102594074, 102596765, 102582039, 102596339, 102586284, 102606036, 102589865, 102586581, 102584787, 102585281, 102593103, 102606321, 102586172, 102580011, 102583807, 102585358, 102604320, 102595674, 102590963, 102599811, 4099910, 102600334, 102592900, 102583949, 102592282, 4099907, 102584759, 102578347, 102588849, 102598592, 102593779, 102582347, 102602341, 4099978, 102586241…	4.2955e-14	310	954	58	16509	3	55
	GO:CC	GO:0009523	photosystem II	102594074, 102596765, 102596339, 102586284, 102589865, 102586581, 102584787, 102593103, 102606321, 102586172, 102585358, 102604320, 102595674, 102583949, 102593779, 102586241, 102589781, 102596015, 102580711, 102601093, 102587257, 102583646, 102597757, 102590605, 102586836, 102589532, 102584316, 102590010	2.27762e-13	83	954	28	16509	0	28
	GO:CC	GO:0042170	plastid membrane	102594074, 107057868, 102596765, 102582039, 102586284, 102606036, 102589865, 102586581, 102584787, 102593103, 102584892, 102606321, 102586172, 102580011, 102583807, 102585358, 102604320, 102590963, 102599811, 4099910, 102600334, 102583949, 102592282, 4099907, 102584759, 102578347, 102588849, 102598592, 102578535, 102606295, 102593779, 102582347, 102602341, 4099978, 102586241, 102603394, 102582859…	1.56024e-12	318	954	56	16509	6	50
	GO:CC	GO:0009579	thylakoid	102592564, 102602224, 102594074, 102596765, 102582039, 102596339, 102586284, 102606036, 102589865, 102586581, 102584787, 102585281, 102585410, 102593103, 102606321, 102586172, 102580011, 102583807, 102585358, 102604320, 102595674, 102590963, 102599811, 4099910, 102600334, 102592900, 102583949, 102592282, 4099907, 102584759, 102578347, 102588849, 102604104, 102598592, 102593779, 102582347, 1026023…	4.6486e-12	386	954	62	16509	4	58
	GO:CC	GO:0009521	photosystem	102592564, 102602224, 102594074, 102596765, 102596339, 102586284, 102589865, 102586581, 102584787, 102585281, 102593103, 102606321, 102586172, 102585358, 102604320, 102595674, 102590963, 102592900, 102583949, 102592282, 102578347, 102593779, 102602341, 102586241, 102589781, 102596015, 102593231, 102580711, 102601093, 102587257, 102583646, 102597757, 102590605, 102586836, 102589532, 102584316, 102…	1.68367e-11	182	954	39	16509	0	39
	GO:CC	GO:0009526	plastid envelope	102594074, 107057868, 102596765, 102605368, 102582039, 102586284, 102606036, 102589865, 102586581, 102584787, 102593103, 102584892, 102606321, 102586172, 102580011, 102583807, 102585358, 102604320, 102590963, 102599811, 4099910, 102591486, 102600334, 102583949, 102592282, 4099907, 102584759, 102578347, 102588849, 102604104, 102598592, 102578535, 102606295, 102593779, 102582347, 102602341, 4099978…	2.038e-11	421	954	64	16509	9	55
	GO:CC	GO:0009536	plastid	102601229, 102589321, 102585221, 102602224, 102594074, 107057868, 102596765, 102585566, 102605368, 102582039, 102600891, 102586284, 102590177, 102606036, 102579702, 102589865, 102586581, 102598947, 102584787, 102593001, 102592765, 102585281, 102585410, 102593103, 102584892, 102606321, 102593930, 102586172, 102580011, 102583807, 102585358, 102604320, 4099949, 102604575, 4099892, 102590963, 1025998…	1.67756e-08	1256	954	125	16509	31	94
	GO:CC	GO:0009507	chloroplast	102601229, 102585221, 102602224, 102594074, 107057868, 102596765, 102585566, 102605368, 102582039, 102600891, 102586284, 102590177, 102606036, 102579702, 102589865, 102586581, 102598947, 102584787, 102593001, 102592765, 102585281, 102585410, 102593103, 102584892, 102606321, 102586172, 102580011, 102583807, 102585358, 102604320, 4099949, 102604575, 4099892, 102590963, 102599811, 4099910, 102597786…	1.67756e-08	1151	954	117	16509	26	91
	GO:CC	GO:0009538	photosystem I reaction center	102592564, 102585281, 102590963, 102592900, 102592282, 102578347	4.60927e-05	9	954	6	16509	0	6
	GO:CC	GO:0031967	organelle envelope	102585221, 102594074, 107057868, 102596765, 102605368, 102582039, 102586284, 102606036, 102589865, 102586581, 102584787, 102593103, 102584892, 102606321, 102586172, 102580011, 102583807, 102585358, 102604320, 102590963, 102599811, 102595528, 102599311, 4099910, 102602965, 102591486, 102600334, 102583949, 102600853, 102592282, 4099907, 102584759, 102578347, 102588849, 102604104, 102598592, 1025785…	0.00025798	740	954	71	16509	14	57
	GO:CC	GO:0031975	envelope	102585221, 102594074, 107057868, 102596765, 102605368, 102582039, 102586284, 102606036, 102589865, 102586581, 102584787, 102593103, 102584892, 102606321, 102586172, 102580011, 102583807, 102585358, 102604320, 102590963, 102599811, 102595528, 102599311, 4099910, 102602965, 102591486, 102600334, 102583949, 102600853, 102592282, 4099907, 102584759, 102578347, 102588849, 102604104, 102598592, 1025785…	0.00025798	740	954	71	16509	14	57
	GO:CC	GO:0031984	organelle subcompartment	102594074, 102596765, 102582039, 102577899, 102601797, 102586284, 102606036, 102589865, 102586581, 102584787, 102598218, 102591716, 102593103, 102606321, 102586172, 102580011, 102583807, 102585358, 102604320, 102590963, 102599811, 102585527, 4099910, 102600334, 102583949, 102592282, 4099907, 102584759, 102578347, 102588849, 102604104, 102598592, 102586361, 102593779, 102599512, 102582347, 1026023…	0.000556423	691	954	66	16509	10	56
	GO:CC	GO:0005886	plasma membrane	102581992, 102589340, 102579352, 102594596, 102583852, 102593761, 102598363, 102584934, 102589672, 102604922, 102580000, 102588602, 102582378, 102600478, 102581827, 102579252, 102588485, 102597218, 102587694, 102590701, 102585270, 102588876, 107058119, 102600860, 102602717, 102579793, 102598886, 102588145, 102590797, 102591373, 102599294, 102592022, 102601999, 102580567, 102590396, 102592233, 102…	0.00198042	1653	954	130	16509	64	66
	GO:CC	GO:0005615	extracellular space	102579389, 102603707, 102580361, 102590396, 102581036, 102590095, 102589441, 102580035, 102579714, 102602502, 102595400, 102601679, 102585555, 102585630, 102599662, 102580699, 102602878	0.00301875	112	954	17	16509	7	10
	GO:CC	GO:0098807	chloroplast thylakoid membrane protein complex	102582347, 102602283, 102603293	0.00915149	4	954	3	16509	0	3
	GO:CC	GO:0071944	cell periphery	102581992, 102589340, 102579352, 102594596, 102583852, 102593761, 102598363, 102584934, 102589672, 102604922, 102580000, 102601607, 102588602, 102582378, 102600478, 102581827, 102579252, 102588485, 102597218, 102587694, 102590701, 102585270, 102591586, 102588876, 102599489, 107058119, 102600860, 102602717, 102577814, 102579793, 102598886, 102588145, 102590797, 102591373, 102599294, 102592022, 102…	0.00979746	1972	954	146	16509	71	75
	GO:CC	GO:0016021	integral component of membrane	102582995, 102589684, 102581189, 102581992, 102589340, 102589114, 102585221, 102592564, 102579352, 102601019, 102594596, 102602224, 102594074, 107057868, 102579027, 102593761, 102596765, 102584934, 102600131, 102589672, 102603796, 102594943, 102596643, 102604922, 102579545, 102580000, 102589992, 102590679, 102605368, 102577922, 102582165, 102577899, 102591473, 102600900, 102601797, 102596339, 102…	0.0232993	6392	954	412	16509	201	211
	GO:CC	GO:0031224	intrinsic component of membrane	102582995, 102589684, 102581189, 102581992, 102589340, 102589114, 102585221, 102592564, 102579352, 102601019, 102594596, 102602224, 102594074, 107057868, 102579027, 102593761, 102596765, 102584934, 102600131, 102589672, 102603796, 102594943, 102596643, 102604922, 102579545, 102580000, 102589992, 102590679, 102605368, 102577922, 102582165, 102577899, 102591473, 102600900, 102601797, 102596339, 102…	0.0237717	6516	954	419	16509	203	216
	GO:CC	GO:0005576	extracellular region	102594953, 102599912, 102592299, 102582282, 102579389, 102599489, 102603707, 102577814, 102578496, 102580361, 102581871, 102590396, 102606442, 102584649, 102587373, 102583349, 102581036, 102590095, 102605501, 102591739, 102602584, 102583921, 102589441, 102601663, 102580035, 102592844, 107061046, 102579167, 102580604, 102579714, 102602502, 102591651, 102580938, 102588598, 102581894, 102595400, 102…	0.0298326	751	954	62	16509	28	34
	GO:CC	GO:0030093	chloroplast photosystem I	102602283, 102603293	0.0334883	2	954	2	16509	0	2

## Sheet: Table S4
Table S4. MapMan analysis of DEGs associated with biotic stress, in PSTVd-inoculated compared to mock-inoculated samples of wild-type (wt), opr3, and coi1 plants. The list shows significant DEGs (|log2fc| ≥ 2, p < 0.05) in at least one pairwise comparison. SolTub3 ID and description are also provided. The input data for this analysis consisted of DEGs with (|log2fc| ≥ 1, p < 0.05) for each compar…
BinCode	BinName	ID (MapMan)	description (MapMan)	Gene ID (SolTub NCBI)	description (SolTub3 NCBI)	PSTVd vs. mock (log2fc)
						wt	opr3	coi1
17.1.1.1.10	hormone metabolism.abscisic acid.synthesis-degradation.synthesis.9-cis-epoxycarotenoid dioxygenase	pgsc0003dmp400003538	weakly similar to ( 156) AT4G19170 | Symbols: NCED4 | NCED4 (NINE-CIS-EPOXYCAROTENOID DIOXYGENASE 4) | chr4:10481835-10483622 FORWARDweakly similar to ( 128) loc_os10g08980 12010.m04245 protein zeaxanthin cleavage oxygenase, putativeRPE65 COG3670 PGSC0003DMT400004980	102581808	probable carotenoid cleavage dioxygenase 4, chloroplastic	-1.41991	-1.65871	-6.21201
17.1.1.1.10	hormone metabolism.abscisic acid.synthesis-degradation.synthesis.9-cis-epoxycarotenoid dioxygenase	pgsc0003dmp400003539	highly similar to ( 706) AT4G19170 | Symbols: NCED4 | NCED4 (NINE-CIS-EPOXYCAROTENOID DIOXYGENASE 4) | chr4:10481835-10483622 FORWARDhighly similar to ( 605) loc_os02g47510 12002.m09785 protein carotenoid cleavage dioxygenase 1, putative, expressedRPE65 COG3670 PGSC0003DMT400004981	102581808	probable carotenoid cleavage dioxygenase 4, chloroplastic	-1.41991	-1.65871	-6.21201
17.1.2	hormone metabolism.abscisic acid.signal transduction	pgsc0003dmp400011014	moderately similar to ( 226) AT4G34000 | Symbols: ABF3, DPBF5 | ABF3 (ABSCISIC ACID RESPONSIVE ELEMENTS-BINDING FACTOR 3); DNA binding / protein binding / transcription activator/ transcription factor | chr4:16296008-16297594 FORWARDweakly similar to ( 114) loc_os02g52780 12002.m33888 protein bZIP transcription factor ABI5, putative, expressed PGSC0003DMT400015892	102597983	ABSCISIC ACID-INSENSITIVE 5-like protein 4	4.77685	-1.33897	1.40163
17.1.3	hormone metabolism.abscisic acid.induced-regulated-responsive-activated	pgsc0003dmp400057304	weakly similar to ( 131) AT2G47770 | Symbols: | benzodiazepine receptor-related | chr2:19568701-19569291 FORWARD PGSC0003DMT400085629	102598218	translocator protein homolog	-1.66377	1.02649	-2.42335
17.3.1.2.1	hormone metabolism.brassinosteroid.synthesis-degradation.sterols.SMT1	pgsc0003dmp400012142	highly similar to ( 543) AT5G13710 | Symbols: SMT1, CPH | SMT1 (STEROL METHYLTRANSFERASE 1); sterol 24-C-methyltransferase | chr5:4424048-4426866 REVERSEhighly similar to ( 566) SMT1_ORYSA Cycloartenol-C-24-methyltransferase 1 (EC 2.1.1.41) (24-sterol C-methyltransferase 1) (Sterol C-methyltransferase 1) - Oryza sativa (Rice)highly similar to ( 568) loc_os07g10600 12007.m28956 protein cycloarteno…	102581721	cycloartenol-C-24-methyltransferase 1	1.37261	-1.10852	2.27716
17.3.1.2.8	hormone metabolism.brassinosteroid.synthesis-degradation.sterols.DWF1	pgsc0003dmp400020915	highly similar to ( 895) AT3G19820 | Symbols: DWF1, DIM, EVE1, DIM1, CBB1 | DWF1 (DWARF 1); calmodulin binding / catalytic | chr3:6879835-6881616 REVERSEhighly similar to ( 959) DIM_PEA Cell elongation protein diminuto - Pisum sativum (Garden pea)highly similar to ( 913) loc_os10g25780 12010.m21783 protein cell elongation protein diminuto, putative, expressed PGSC0003DMT400030799	102604696	delta(24)-sterol reductase-like	-1.06728	-1.08094	-2.08959
17.4.1	hormone metabolism.cytokinin.synthesis-degradation	pgsc0003dmp400011954	highly similar to ( 726) AT3G63440 | Symbols: ATCKX6, CKX6, ATCKX7 | CKX6 (CYTOKININ OXIDASE/DEHYDROGENASE 6); cytokinin dehydrogenase | chr3:23424291-23426265 FORWARDmoderately similar to ( 405) CKX1_MAIZE Cytokinin dehydrogenase 1 precursor (EC 1.5.99.12) (Cytokinin oxidase 1) (CKO 1) (COX 1) (ZmCKX1) - Zea mays (Maize)highly similar to ( 682) loc_os01g71310 12001.m13174 protein cytokinin dehyd…	102577493	cytokinin oxidase/dehydrogenase	-1.35165	-1.18935	3.24678
17.4.2	hormone metabolism.cytokinin.signal transduction	pgsc0003dmp400051320	nearly identical (1246) AT2G01830 | Symbols: WOL, CRE1, WOL1, AHK4, ATCRE1 | WOL (WOODEN LEG); cytokinin receptor/ osmosensor/ phosphoprotein phosphatase/ protein histidine kinase | chr2:363332-367429 REVERSEweakly similar to ( 134) ETR1_PRUPE Ethylene receptor (EC 2.7.13.3) - Prunus persica (Peach)nearly identical (1092) loc_os03g50860 12003.m10071 protein histidine kinase, putative, expressedCH…	102603756	histidine kinase 4	1.9853	2.03197	1.39236
17.4.2	hormone metabolism.cytokinin.signal transduction	pgsc0003dmp400051321	moderately similar to ( 318) AT2G01830 | Symbols: WOL, CRE1, WOL1, AHK4, ATCRE1 | WOL (WOODEN LEG); cytokinin receptor/ osmosensor/ phosphoprotein phosphatase/ protein histidine kinase | chr2:363332-367429 REVERSEmoderately similar to ( 294) loc_os03g50860 12003.m10071 protein histidine kinase, putative, expressedPRK11107 BaeS HATPase_c PGSC0003DMT400075776	102603756	histidine kinase 4	1.9853	2.03197	1.39236
17.4.2	hormone metabolism.cytokinin.signal transduction	pgsc0003dmp400051322	moderately similar to ( 264) AT2G01830 | Symbols: WOL, CRE1, WOL1, AHK4, ATCRE1 | WOL (WOODEN LEG); cytokinin receptor/ osmosensor/ phosphoprotein phosphatase/ protein histidine kinase | chr2:363332-367429 REVERSEmoderately similar to ( 234) loc_os03g50860 12003.m10071 protein histidine kinase, putative, expressedREC Response_reg REC PRK11107 CheY PGSC0003DMT400075777	102603756	histidine kinase 4	1.9853	2.03197	1.39236
17.4.2	hormone metabolism.cytokinin.signal transduction	pgsc0003dmp400052467	very weakly similar to (89.0) AT3G16360 | Symbols: AHP4 | AHP4 (HPT PHOSPHOTRANSMITTER 4); histidine phosphotransfer kinase/ transferase, transferring phosphorus-containing groups | chr3:5554484-5555367 FORWARDvery weakly similar to (98.6) loc_os01g54050 12001.m11569 protein histidine-containing phosphotransfer protein 4, putative, expressed PGSC0003DMT400077449	102589200	pseudo histidine-containing phosphotransfer protein 2-like, transcript variant X1	-1.95131	-2.14825	1.46408
17.4.2	hormone metabolism.cytokinin.signal transduction	pgsc0003dmp400052468	very weakly similar to ( 100) AT3G16360 | Symbols: AHP4 | AHP4 (HPT PHOSPHOTRANSMITTER 4); histidine phosphotransfer kinase/ transferase, transferring phosphorus-containing groups | chr3:5554484-5555367 FORWARDweakly similar to ( 117) loc_os01g54050 12001.m11569 protein histidine-containing phosphotransfer protein 4, putative, expressed PGSC0003DMT400077450	102589200	pseudo histidine-containing phosphotransfer protein 2-like, transcript variant X1	-1.95131	-2.14825	1.46408
17.4.2	hormone metabolism.cytokinin.signal transduction	pgsc0003dmp400052469	weakly similar to ( 141) AT3G16360 | Symbols: AHP4 | AHP4 (HPT PHOSPHOTRANSMITTER 4); histidine phosphotransfer kinase/ transferase, transferring phosphorus-containing groups | chr3:5554484-5555367 FORWARDvery weakly similar to (92.0) HP1_ORYSA Histidine-containing phosphotransfer protein 1 (OsHP1) - Oryza sativa (Rice)weakly similar to ( 156) loc_os01g54050 12001.m11569 protein histidine-contain…	102589200	pseudo histidine-containing phosphotransfer protein 2-like, transcript variant X1	-1.95131	-2.14825	1.46408
17.4.1	hormone metabolism.cytokinin.synthesis-degradation	pgsc0003dmp400055892	moderately similar to ( 309) AT5G19040 | Symbols: ATIPT5, IPT5 | IPT5; ATP binding / tRNA isopentenyltransferase/ transferase, transferring alkyl or aryl (other than methyl) groups | chr5:6362389-6363381 REVERSEmoderately similar to ( 261) loc_os03g59570 12003.m10854 protein cytokinin synthase, putative, expressedMiaA miaA IPPT PGSC0003DMT400083203	102599418	adenylate isopentenyltransferase 5, chloroplastic	-1.93477	-1.30168	-3.06344
17.5.1.1	hormone metabolism.ethylene.synthesis-degradation.1-aminocyclopropane-1-carboxylate synthase	pgsc0003dmp400000417	highly similar to ( 655) AT3G61510 | Symbols: ACS1, AT-ACS1 | ACS1 (ACC SYNTHASE 1); 1-aminocyclopropane-1-carboxylate synthase | chr3:22763495-22765730 REVERSEhighly similar to ( 861) 1A1C_TOBAC 1-aminocyclopropane-1-carboxylate synthase (EC 4.4.1.14) (ACC synthase) (S-adenosyl-L-methionine methylthioadenosine-lyase) - Nicotiana tabacum (Common tobacco)highly similar to ( 619) loc_os04g48850 120…	102577574	1-aminocyclopropane-1-carboxylate synthase 2	1.63909	-1.34475	5.89624
17.5.1	hormone metabolism.ethylene.synthesis-degradation	pgsc0003dmp400001172	moderately similar to ( 494) AT5G24530 | Symbols: DMR6 | DMR6 (DOWNY MILDEW RESISTANT 6); oxidoreductase/ oxidoreductase, acting on paired donors, with incorporation or reduction of molecular oxygen, 2-oxoglutarate as one donor, and incorporation of one atom each of oxygen into both donors | chr5:8378964-8383154 FORWARDmoderately similar to ( 231) FL3H_MALDO Naringenin,2-oxoglutarate 3-dioxygenas…	102590513	naringenin,2-oxoglutarate 3-dioxygenase-like	3.32276	1.69884	-1.82572
17.5.1	hormone metabolism.ethylene.synthesis-degradation	pgsc0003dmp400001195	weakly similar to ( 134) AT1G77330 | Symbols: | 1-aminocyclopropane-1-carboxylate oxidase, putative / ACC oxidase, putative | chr1:29063215-29064447 REVERSEweakly similar to ( 131) ACCO1_ORYSA 1-aminocyclopropane-1-carboxylate oxidase 1 (EC 1.14.17.4) (ACC oxidase 1) (Ethylene-forming enzyme) (EFE) - Oryza sativa (Rice)moderately similar to ( 302) loc_os04g55070 12004.m10399 protein gibberellin 2…	102588659	1-aminocyclopropane-1-carboxylate oxidase 5-like	-1.6753	1.4255	-2.14077
17.5.1	hormone metabolism.ethylene.synthesis-degradation	pgsc0003dmp400001196	weakly similar to ( 135) AT4G10500 | Symbols: | oxidoreductase, 2OG-Fe(II) oxygenase family protein | chr4:6491089-6492342 FORWARDweakly similar to ( 132) ACCO1_ORYSA 1-aminocyclopropane-1-carboxylate oxidase 1 (EC 1.14.17.4) (ACC oxidase 1) (Ethylene-forming enzyme) (EFE) - Oryza sativa (Rice)moderately similar to ( 317) loc_os04g55070 12004.m10399 protein gibberellin 20 oxidase 2, putativePcbC …	102588659	1-aminocyclopropane-1-carboxylate oxidase 5-like	-1.6753	1.4255	-2.14077
17.5.1	hormone metabolism.ethylene.synthesis-degradation	pgsc0003dmp400001197	weakly similar to ( 107) AT5G24530 | Symbols: DMR6 | DMR6 (DOWNY MILDEW RESISTANT 6); oxidoreductase/ oxidoreductase, acting on paired donors, with incorporation or reduction of molecular oxygen, 2-oxoglutarate as one donor, and incorporation of one atom each of oxygen into both donors | chr5:8378964-8383154 FORWARDvery weakly similar to ( 100) DV4H_CATRO Desacetoxyvindoline 4-hydroxylase (EC 1.1…	102588659	1-aminocyclopropane-1-carboxylate oxidase 5-like	-1.6753	1.4255	-2.14077
17.5.1	hormone metabolism.ethylene.synthesis-degradation	pgsc0003dmp400001199	weakly similar to ( 145) AT3G19000 | Symbols: | oxidoreductase, 2OG-Fe(II) oxygenase family protein | chr3:6554004-6554987 REVERSEweakly similar to ( 140) ACCO2_MALDO 1-aminocyclopropane-1-carboxylate oxidase 2 (EC 1.14.17.4) (ACC oxidase 2) (Ethylene-forming enzyme) (EFE) - Malus domestica (Apple) (Malus sylvestris)moderately similar to ( 302) loc_os04g55070 12004.m10399 protein gibberellin 20 o…	102588659	1-aminocyclopropane-1-carboxylate oxidase 5-like	-1.6753	1.4255	-2.14077
17.5.2	hormone metabolism.ethylene.signal transduction	pgsc0003dmp400018962	weakly similar to ( 108) AT3G23240 | Symbols: ERF1, ATERF1 | ERF1 (ETHYLENE RESPONSE FACTOR 1); DNA binding / transcription activator/ transcription factor | chr3:8295705-8296361 FORWARDvery weakly similar to (95.5) ERF2_TOBAC Ethylene-responsive transcription factor 2 (Ethylene-responsive element-binding factor 2) (EREBP-2) (NtERF2) - Nicotiana tabacum (Common tobacco)weakly similar to ( 102) lo…	102580067	pathogenesis-related genes transcriptional activator PTI5	2.84957	1.36669	1.47632
17.5.2	hormone metabolism.ethylene.signal transduction	pgsc0003dmp400019030	weakly similar to ( 179) AT4G17500 | Symbols: ATERF-1 | ATERF-1 (ETHYLENE RESPONSIVE ELEMENT BINDING FACTOR 1); DNA binding / transcription activator/ transcription factor | chr4:9759405-9760211 FORWARDmoderately similar to ( 294) ERF2_NICSY Ethylene-responsive transcription factor 2 (Ethylene-responsive element-binding factor 2) (EREBP-2) (NsERF2) - Nicotiana sylvestris (Wood tobacco)weakly simi…	102584874	ethylene-responsive transcription factor 1-like	3.55065	4.67232	3.81718
17.5.2	hormone metabolism.ethylene.signal transduction	pgsc0003dmp400019035	weakly similar to ( 128) AT5G51190 | Symbols: | AP2 domain-containing transcription factor, putative | chr5:20800708-20801373 REVERSEmoderately similar to ( 245) ERF5_TOBAC Ethylene-responsive transcription factor 5 (Ethylene-responsive element-binding factor 5 homolog) (EREBP-4) (NtERF4) - Nicotiana tabacum (Common tobacco)very weakly similar to (97.8) loc_os10g41330 12010.m06897 protein ethylen…	102585187	ethylene-responsive transcription factor 5-like	2.14663	1.13262	-1.31976
17.5.1	hormone metabolism.ethylene.synthesis-degradation	pgsc0003dmp400020834	weakly similar to ( 189) AT5G24530 | Symbols: DMR6 | DMR6 (DOWNY MILDEW RESISTANT 6); oxidoreductase/ oxidoreductase, acting on paired donors, with incorporation or reduction of molecular oxygen, 2-oxoglutarate as one donor, and incorporation of one atom each of oxygen into both donors | chr5:8378964-8383154 FORWARDweakly similar to ( 145) FL3H_MALDO Naringenin,2-oxoglutarate 3-dioxygenase (EC 1.…	102602308	hyoscyamine 6-dioxygenase	1.02913	-1.24126	-6.36472
17.5.1	hormone metabolism.ethylene.synthesis-degradation	pgsc0003dmp400020835	weakly similar to ( 189) AT5G24530 | Symbols: DMR6 | DMR6 (DOWNY MILDEW RESISTANT 6); oxidoreductase/ oxidoreductase, acting on paired donors, with incorporation or reduction of molecular oxygen, 2-oxoglutarate as one donor, and incorporation of one atom each of oxygen into both donors | chr5:8378964-8383154 FORWARDweakly similar to ( 145) FL3H_MALDO Naringenin,2-oxoglutarate 3-dioxygenase (EC 1.…	102602308	hyoscyamine 6-dioxygenase	1.02913	-1.24126	-6.36472
17.5.1	hormone metabolism.ethylene.synthesis-degradation	pgsc0003dmp400021128	moderately similar to ( 281) AT5G05600 | Symbols: | oxidoreductase, 2OG-Fe(II) oxygenase family protein | chr5:1672266-1674602 FORWARDweakly similar to ( 138) ACCO2_MALDO 1-aminocyclopropane-1-carboxylate oxidase 2 (EC 1.14.17.4) (ACC oxidase 2) (Ethylene-forming enzyme) (EFE) - Malus domestica (Apple) (Malus sylvestris)moderately similar to ( 249) loc_os01g61610 12001.m43254 protein gibberellin …	102603761	flavonol synthase/flavanone 3-hydroxylase	2.56099	2.90636	2.83123
17.5.1	hormone metabolism.ethylene.synthesis-degradation	pgsc0003dmp400021130	moderately similar to ( 376) AT5G05600 | Symbols: | oxidoreductase, 2OG-Fe(II) oxygenase family protein | chr5:1672266-1674602 FORWARDweakly similar to ( 173) FL3H_VITVI Naringenin,2-oxoglutarate 3-dioxygenase (EC 1.14.11.9) (Flavonone-3-hydroxylase) (F3H) (FHT) - Vitis vinifera (Grape)moderately similar to ( 328) loc_os05g03640 12005.m04898 protein flavonol synthase/flavanone 3-hydroxylase, puta…	102603761	flavonol synthase/flavanone 3-hydroxylase	2.56099	2.90636	2.83123
17.5.1	hormone metabolism.ethylene.synthesis-degradation	pgsc0003dmp400021131	moderately similar to ( 484) AT5G05600 | Symbols: | oxidoreductase, 2OG-Fe(II) oxygenase family protein | chr5:1672266-1674602 FORWARDmoderately similar to ( 214) LDOX_MALDO Leucoanthocyanidin dioxygenase (EC 1.14.11.19) (LDOX) (Leucocyanidin oxygenase) (Leucoanthocyanidin hydroxylase) (Anthocyanidin synthase) - Malus domestica (Apple) (Malus sylvestris)moderately similar to ( 421) loc_os05g03640…	102603761	flavonol synthase/flavanone 3-hydroxylase	2.56099	2.90636	2.83123
17.5.1.1	hormone metabolism.ethylene.synthesis-degradation.1-aminocyclopropane-1-carboxylate synthase	pgsc0003dmp400021538	highly similar to ( 649) AT4G11280 | Symbols: ACS6 | ACS6 (1-AMINOCYCLOPROPANE-1-CARBOXYLIC ACID (ACC) SYNTHASE 6); 1-aminocyclopropane-1-carboxylate synthase | chr4:6864168-6865922 FORWARDhighly similar to ( 680) 1A1C_SOYBN 1-aminocyclopropane-1-carboxylate synthase (EC 4.4.1.14) (ACC synthase) (S-adenosyl-L-methionine methylthioadenosine-lyase) - Glycine max (Soybean)highly similar to ( 613) lo…	102582710	1-aminocyclopropane-1-carboxylate synthase-like	1.00032	-1.97357	3.74574
17.5.1.1	hormone metabolism.ethylene.synthesis-degradation.1-aminocyclopropane-1-carboxylate synthase	pgsc0003dmp400021802	highly similar to ( 646) AT4G11280 | Symbols: ACS6 | ACS6 (1-AMINOCYCLOPROPANE-1-CARBOXYLIC ACID (ACC) SYNTHASE 6); 1-aminocyclopropane-1-carboxylate synthase | chr4:6864168-6865922 FORWARDhighly similar to ( 690) 1A1C_SOYBN 1-aminocyclopropane-1-carboxylate synthase (EC 4.4.1.14) (ACC synthase) (S-adenosyl-L-methionine methylthioadenosine-lyase) - Glycine max (Soybean)highly similar to ( 601) lo…	102583042	1-aminocyclopropane-1-carboxylate synthase-like, transcript variant X1	-1.19218	-1.36888	4.59282
17.5.2	hormone metabolism.ethylene.signal transduction	pgsc0003dmp400023448	weakly similar to ( 124) AT2G31230 | Symbols: ATERF15 | ATERF15 (Ethylene-responsive element binding factor 15); DNA binding / transcription activator/ transcription factor | chr2:13306676-13307407 REVERSEvery weakly similar to (96.3) ERF2_TOBAC Ethylene-responsive transcription factor 2 (Ethylene-responsive element-binding factor 2) (EREBP-2) (NtERF2) - Nicotiana tabacum (Common tobacco)weakly s…	102583543	ethylene-responsive transcription factor 1B-like	1.77176	-1.49852	-2.60022
17.5.2	hormone metabolism.ethylene.signal transduction	pgsc0003dmp400023723	weakly similar to ( 188) AT3G23240 | Symbols: ERF1, ATERF1 | ERF1 (ETHYLENE RESPONSE FACTOR 1); DNA binding / transcription activator/ transcription factor | chr3:8295705-8296361 FORWARDvery weakly similar to (93.6) ERF2_NICSY Ethylene-responsive transcription factor 2 (Ethylene-responsive element-binding factor 2) (EREBP-2) (NsERF2) - Nicotiana sylvestris (Wood tobacco)weakly similar to ( 130) l…	102590684	ethylene-responsive transcription factor 1B-like	2.07755	3.26341	28.4369
17.5.2	hormone metabolism.ethylene.signal transduction	pgsc0003dmp400024296	weakly similar to ( 105) AT5G44210 | Symbols: ERF9, ATERF9, ATERF-9 | ERF9 (ERF DOMAIN PROTEIN 9); DNA binding / transcription factor/ transcription repressor | chr5:17806742-17807344 FORWARDweakly similar to ( 128) ERF4_TOBAC Ethylene-responsive transcription factor 4 (Ethylene-responsive element-binding factor 4 homolog) (EREBP-3) (NtERF3) - Nicotiana tabacum (Common tobacco)very weakly similar…	102582537	ethylene-responsive transcription factor 4-like	1.3538	2.95268	2.65625
17.5.1	hormone metabolism.ethylene.synthesis-degradation	pgsc0003dmp400024510	moderately similar to ( 451) AT1G05010 | Symbols: EFE, ACO4, EAT1 | EFE (ETHYLENE-FORMING ENZYME); 1-aminocyclopropane-1-carboxylate oxidase | chr1:1431419-1432695 REVERSEhighly similar to ( 543) ACCO3_PETHY 1-aminocyclopropane-1-carboxylate oxidase 3 (EC 1.14.17.4) (ACC oxidase 3) (Ethylene-forming enzyme) (EFE) - Petunia hybrida (Petunia)moderately similar to ( 409) loc_os09g27820 12009.m05933 …	102592023	1-aminocyclopropane-1-carboxylate oxidase 2	1.09787	-2.92976	1.17052
17.5.1	hormone metabolism.ethylene.synthesis-degradation	pgsc0003dmp400024511	weakly similar to ( 106) AT1G12010 | Symbols: | 1-aminocyclopropane-1-carboxylate oxidase, putative / ACC oxidase, putative | chr1:4056274-4057670 FORWARDweakly similar to ( 139) ACCO1_PETHY 1-aminocyclopropane-1-carboxylate oxidase 1 (EC 1.14.17.4) (ACC oxidase 1) (Ethylene-forming enzyme) (EFE) (ACCO) - Petunia hybrida (Petunia)weakly similar to ( 110) loc_os09g27750 12009.m05926 protein 1-amin…	102592023	1-aminocyclopropane-1-carboxylate oxidase 2	1.09787	-2.92976	1.17052
17.5.2	hormone metabolism.ethylene.signal transduction	pgsc0003dmp400025705	very weakly similar to (98.6) AT3G23240 | Symbols: ERF1, ATERF1 | ERF1 (ETHYLENE RESPONSE FACTOR 1); DNA binding / transcription activator/ transcription factor | chr3:8295705-8296361 FORWARDvery weakly similar to (91.7) loc_os03g64260 12003.m11287 protein ethylene responsive element binding protein, putative, expressedAP2 AP2 PGSC0003DMT400037826	102594619	ethylene-responsive transcription factor 1B-like	2.12155	-1.03544	7.88388
17.5.2	hormone metabolism.ethylene.signal transduction	pgsc0003dmp400028010	weakly similar to ( 173) AT4G17500 | Symbols: ATERF-1 | ATERF-1 (ETHYLENE RESPONSIVE ELEMENT BINDING FACTOR 1); DNA binding / transcription activator/ transcription factor | chr4:9759405-9760211 FORWARDmoderately similar to ( 290) ERF1_TOBAC Ethylene-responsive transcription factor 1 (Ethylene-responsive element-binding factor 1) (EREBP-1) (NtERF1) - Nicotiana tabacum (Common tobacco)weakly simil…	102587576	ethylene-responsive transcription factor 1-like	2.15662	1.70084	1.75087
17.5.2	hormone metabolism.ethylene.signal transduction	pgsc0003dmp400028451	highly similar to ( 793) AT3G23150 | Symbols: ETR2 | ETR2 (ethylene response 2); ethylene binding / glycogen synthase kinase 3/ protein histidine kinase/ receptor | chr3:8255156-8257560 FORWARDmoderately similar to ( 498) ETR1_MALDO Ethylene receptor (EC 2.7.13.3) - Malus domestica (Apple) (Malus sylvestris)highly similar to ( 696) loc_os04g08740 12004.m35115 protein ethylene receptor, putative, …	102591913	ethylene receptor 2-like	1.71306	3.27785	7.8434
17.5.2	hormone metabolism.ethylene.signal transduction	pgsc0003dmp400028452	highly similar to ( 793) AT3G23150 | Symbols: ETR2 | ETR2 (ethylene response 2); ethylene binding / glycogen synthase kinase 3/ protein histidine kinase/ receptor | chr3:8255156-8257560 FORWARDmoderately similar to ( 498) ETR1_MALDO Ethylene receptor (EC 2.7.13.3) - Malus domestica (Apple) (Malus sylvestris)highly similar to ( 696) loc_os04g08740 12004.m35115 protein ethylene receptor, putative, …	102591913	ethylene receptor 2-like	1.71306	3.27785	7.8434
17.5.2	hormone metabolism.ethylene.signal transduction	pgsc0003dmp400030004	highly similar to ( 602) AT3G23150 | Symbols: ETR2 | ETR2 (ethylene response 2); ethylene binding / glycogen synthase kinase 3/ protein histidine kinase/ receptor | chr3:8255156-8257560 FORWARDmoderately similar to ( 396) ETR1_BRAOL Ethylene receptor (EC 2.7.13.3) - Brassica oleracea (Wild cabbage)highly similar to ( 550) loc_os04g08740 12004.m35115 protein ethylene receptor, putative, expressedP…	102599512	ethylene receptor 2-like, transcript variant X1	3.0284	4.12364	5.01352
17.5.2	hormone metabolism.ethylene.signal transduction	pgsc0003dmp400030005	highly similar to ( 602) AT3G23150 | Symbols: ETR2 | ETR2 (ethylene response 2); ethylene binding / glycogen synthase kinase 3/ protein histidine kinase/ receptor | chr3:8255156-8257560 FORWARDmoderately similar to ( 396) ETR1_BRAOL Ethylene receptor (EC 2.7.13.3) - Brassica oleracea (Wild cabbage)highly similar to ( 550) loc_os04g08740 12004.m35115 protein ethylene receptor, putative, expressedP…	102599512	ethylene receptor 2-like, transcript variant X1	3.0284	4.12364	5.01352
17.5.2	hormone metabolism.ethylene.signal transduction	pgsc0003dmp400030111	weakly similar to ( 135) AT3G23240 | Symbols: ERF1, ATERF1 | ERF1 (ETHYLENE RESPONSE FACTOR 1); DNA binding / transcription activator/ transcription factor | chr3:8295705-8296361 FORWARDvery weakly similar to (93.6) ERF2_NICSY Ethylene-responsive transcription factor 2 (Ethylene-responsive element-binding factor 2) (EREBP-2) (NsERF2) - Nicotiana sylvestris (Wood tobacco)weakly similar to ( 119) l…	102592933	ethylene-responsive transcription factor 1B-like	7.9644	2.12291	15.404
17.5.1	hormone metabolism.ethylene.synthesis-degradation	pgsc0003dmp400030144	moderately similar to ( 445) AT1G06620 | Symbols: | 2-oxoglutarate-dependent dioxygenase, putative | chr1:2025618-2027094 FORWARDmoderately similar to ( 379) DV4H_CATRO Desacetoxyvindoline 4-hydroxylase (EC 1.14.11.20) - Catharanthus roseus (Rosy periwinkle) (Madagascar periwinkle)moderately similar to ( 329) loc_os03g48430 12003.m09851 protein 1-aminocyclopropane-1-carboxylate oxidase, putative,…	102597565	1-aminocyclopropane-1-carboxylate oxidase homolog	2.39589	4.49447	7.24014
17.5.1	hormone metabolism.ethylene.synthesis-degradation	pgsc0003dmp400030145	moderately similar to ( 336) AT1G06620 | Symbols: | 2-oxoglutarate-dependent dioxygenase, putative | chr1:2025618-2027094 FORWARDmoderately similar to ( 295) DV4H_CATRO Desacetoxyvindoline 4-hydroxylase (EC 1.14.11.20) - Catharanthus roseus (Rosy periwinkle) (Madagascar periwinkle)moderately similar to ( 260) loc_os03g48430 12003.m09851 protein 1-aminocyclopropane-1-carboxylate oxidase, putative,…	102597565	1-aminocyclopropane-1-carboxylate oxidase homolog	2.39589	4.49447	7.24014
17.5.1	hormone metabolism.ethylene.synthesis-degradation	pgsc0003dmp400039432	highly similar to ( 504) AT4G22880 | Symbols: LDOX, TDS4, TT18, ANS | LDOX (LEUCOANTHOCYANIDIN DIOXYGENASE); leucocyanidin oxygenase | chr4:12004905-12006059 REVERSEhighly similar to ( 647) LDOX_PETHY Leucoanthocyanidin dioxygenase (EC 1.14.11.19) (LDOX) (Leucocyanidin oxygenase) (Leucoanthocyanidin hydroxylase) - Petunia hybrida (Petunia)moderately similar to ( 359) loc_os01g27490 12001.m09199 p…	102598323	leucoanthocyanidin dioxygenase	-3.30501	-2.14827	-3.04266
17.5.2	hormone metabolism.ethylene.signal transduction	pgsc0003dmp400040475	highly similar to ( 853) AT3G04580 | Symbols: EIN4 | EIN4 (ETHYLENE INSENSITIVE 4); ethylene binding / glycogen synthase kinase 3/ protein histidine kinase/ receptor | chr3:1235576-1237965 REVERSEmoderately similar to ( 474) ETR1_MALDO Ethylene receptor (EC 2.7.13.3) - Malus domestica (Apple) (Malus sylvestris)highly similar to ( 681) loc_os04g08740 12004.m35115 protein ethylene receptor, putativ…	102587369	protein EIN4-like	1.81273	1.9449	2.7271
17.5.2	hormone metabolism.ethylene.signal transduction	pgsc0003dmp400040476	highly similar to ( 709) AT3G04580 | Symbols: EIN4 | EIN4 (ETHYLENE INSENSITIVE 4); ethylene binding / glycogen synthase kinase 3/ protein histidine kinase/ receptor | chr3:1235576-1237965 REVERSEmoderately similar to ( 394) ETR1_MALDO Ethylene receptor (EC 2.7.13.3) - Malus domestica (Apple) (Malus sylvestris)highly similar to ( 578) loc_os04g08740 12004.m35115 protein ethylene receptor, putativ…	102587369	protein EIN4-like	1.81273	1.9449	2.7271
17.5.2	hormone metabolism.ethylene.signal transduction	pgsc0003dmp400040865	weakly similar to ( 130) AT3G23240 | Symbols: ERF1, ATERF1 | ERF1 (ETHYLENE RESPONSE FACTOR 1); DNA binding / transcription activator/ transcription factor | chr3:8295705-8296361 FORWARDvery weakly similar to ( 100) ERF2_TOBAC Ethylene-responsive transcription factor 2 (Ethylene-responsive element-binding factor 2) (EREBP-2) (NtERF2) - Nicotiana tabacum (Common tobacco)weakly similar to ( 127) lo…	102595429	ethylene-responsive transcription factor 1B-like	5.14146	1.57231	1.09964
17.5.2	hormone metabolism.ethylene.signal transduction	pgsc0003dmp400042590	AP2 AP2 PGSC0003DMT400063264	102599677	ethylene-responsive transcription factor CRF3-like	-2.34573	1.29026	2.49163
17.5.1	hormone metabolism.ethylene.synthesis-degradation	pgsc0003dmp400043368	moderately similar to ( 498) AT3G50210 | Symbols: | 2-oxoacid-dependent oxidase, putative | chr3:18614338-18616229 REVERSEweakly similar to ( 110) ACCO1_BRAJU 1-aminocyclopropane-1-carboxylate oxidase (EC 1.14.17.4) (ACC oxidase) (Ethylene-forming enzyme) (EFE) - Brassica juncea (Leaf mustard) (Indian mustard)moderately similar to ( 472) loc_os09g07020 12009.m22046 protein flavonol synthase-like …	102577668	uncharacterized LOC102577668	-1.23434	-1.72743	2.21801
17.5.1	hormone metabolism.ethylene.synthesis-degradation	pgsc0003dmp400044980	moderately similar to ( 394) AT3G19000 | Symbols: | oxidoreductase, 2OG-Fe(II) oxygenase family protein | chr3:6554004-6554987 REVERSEweakly similar to ( 162) FL3H_MALDO Naringenin,2-oxoglutarate 3-dioxygenase (EC 1.14.11.9) (Flavonone-3-hydroxylase) (F3H) (FHT) - Malus domestica (Apple) (Malus sylvestris)moderately similar to ( 382) loc_os03g42130 12003.m09271 protein gibberellin 20 oxidase 2, p…	102590301	flavonol synthase/flavanone 3-hydroxylase-like	1.49141	2.5981	-1.79916
17.5.2	hormone metabolism.ethylene.signal transduction	pgsc0003dmp400045575	weakly similar to ( 126) AT5G47220 | Symbols: ATERF2, ATERF-2, ERF2 | ERF2 (ETHYLENE RESPONSIVE ELEMENT BINDING FACTOR 2); DNA binding / transcription activator/ transcription factor | chr5:19172023-19172754 REVERSEweakly similar to ( 112) ERF2_NICSY Ethylene-responsive transcription factor 2 (Ethylene-responsive element-binding factor 2) (EREBP-2) (NsERF2) - Nicotiana sylvestris (Wood tobacco)ve…	102599320	ethylene-responsive transcription factor 2-like	2.06324	-1.28184	8.2246
17.5.1	hormone metabolism.ethylene.synthesis-degradation	pgsc0003dmp400045619	moderately similar to ( 232) AT2G36690 | Symbols: | oxidoreductase, 2OG-Fe(II) oxygenase family protein | chr2:15379930-15381987 FORWARDweakly similar to ( 182) LDOX_MALDO Leucoanthocyanidin dioxygenase (EC 1.14.11.19) (LDOX) (Leucocyanidin oxygenase) (Leucoanthocyanidin hydroxylase) (Anthocyanidin synthase) - Malus domestica (Apple) (Malus sylvestris)moderately similar to ( 271) loc_os08g37456 1…	102601416	probable 2-oxoglutarate/Fe(II)-dependent dioxygenase	1.26179	-1.60866	3.21978
17.5.1	hormone metabolism.ethylene.synthesis-degradation	pgsc0003dmp400045620	very weakly similar to (92.0) AT2G44800 | Symbols: | oxidoreductase, 2OG-Fe(II) oxygenase family protein | chr2:18467004-18468551 FORWARDweakly similar to ( 121) loc_os08g37456 12008.m080186 protein flavonol synthase/flavanone 3-hydroxylase, putative, expressed PGSC0003DMT400067587	102601416	probable 2-oxoglutarate/Fe(II)-dependent dioxygenase	1.26179	-1.60866	3.21978
17.5.2	hormone metabolism.ethylene.signal transduction	pgsc0003dmp400046571	very weakly similar to (93.2) AT5G44210 | Symbols: ERF9, ATERF9, ATERF-9 | ERF9 (ERF DOMAIN PROTEIN 9); DNA binding / transcription factor/ transcription repressor | chr5:17806742-17807344 FORWARDweakly similar to ( 192) ERF4_NICSY Ethylene-responsive transcription factor 4 (Ethylene-responsive element-binding factor 4 homolog) (EREBP-3) (NsERF3) - Nicotiana sylvestris (Wood tobacco)AP2 AP2 PGSC0…	102605299	ethylene-responsive transcription factor 4-like	1.663	2.59404	2.27224
17.5.1	hormone metabolism.ethylene.synthesis-degradation	pgsc0003dmp400047631	moderately similar to ( 284) AT1G55290 | Symbols: | oxidoreductase, 2OG-Fe(II) oxygenase family protein | chr1:20626208-20627397 REVERSEweakly similar to ( 119) FL3H_MALDO Naringenin,2-oxoglutarate 3-dioxygenase (EC 1.14.11.9) (Flavonone-3-hydroxylase) (F3H) (FHT) - Malus domestica (Apple) (Malus sylvestris)weakly similar to ( 135) loc_os01g70930 12001.m13137 protein flavonol synthase/flavanone 3…	102590589	feruloyl CoA ortho-hydroxylase 2-like	-1.13793	-1.37633	-3.55474
17.5.1	hormone metabolism.ethylene.synthesis-degradation	pgsc0003dmp400047632	weakly similar to ( 188) AT1G55290 | Symbols: | oxidoreductase, 2OG-Fe(II) oxygenase family protein | chr1:20626208-20627397 REVERSEvery weakly similar to (92.0) FL3H_MALDO Naringenin,2-oxoglutarate 3-dioxygenase (EC 1.14.11.9) (Flavonone-3-hydroxylase) (F3H) (FHT) - Malus domestica (Apple) (Malus sylvestris)very weakly similar to ( 100) loc_os06g06720 12006.m05397 protein flavonol synthase/flava…	102590589	feruloyl CoA ortho-hydroxylase 2-like	-1.13793	-1.37633	-3.55474
17.5.1	hormone metabolism.ethylene.synthesis-degradation	pgsc0003dmp400047633	weakly similar to ( 135) AT1G55290 | Symbols: | oxidoreductase, 2OG-Fe(II) oxygenase family protein | chr1:20626208-20627397 REVERSEvery weakly similar to (82.0) loc_os03g03034 12003.m35589 protein flavonol synthase/flavanone 3-hydroxylase, putative, expressed PGSC0003DMT400070455	102590589	feruloyl CoA ortho-hydroxylase 2-like	-1.13793	-1.37633	-3.55474
17.5.1	hormone metabolism.ethylene.synthesis-degradation	pgsc0003dmp400047634	weakly similar to ( 197) AT1G55290 | Symbols: | oxidoreductase, 2OG-Fe(II) oxygenase family protein | chr1:20626208-20627397 REVERSEvery weakly similar to ( 100) FL3H_PETHY Naringenin,2-oxoglutarate 3-dioxygenase (EC 1.14.11.9) (Flavonone-3-hydroxylase) (F3H) (FHT) (Fragment) - Petunia hybrida (Petunia)weakly similar to ( 108) loc_os01g70930 12001.m13137 protein flavonol synthase/flavanone 3-hydr…	102590589	feruloyl CoA ortho-hydroxylase 2-like	-1.13793	-1.37633	-3.55474
17.5.1	hormone metabolism.ethylene.synthesis-degradation	pgsc0003dmp400047636	moderately similar to ( 321) AT1G55290 | Symbols: | oxidoreductase, 2OG-Fe(II) oxygenase family protein | chr1:20626208-20627397 REVERSEweakly similar to ( 141) FLS_SOLTU Flavonol synthase/flavanone 3-hydroxylase (EC 1.14.11.23) (EC 1.14.11.9) (FLS) - Solanum tuberosum (Potato)weakly similar to ( 162) loc_os06g06720 12006.m05397 protein flavonol synthase/flavanone 3-hydroxylase, putative, express…	102590589	feruloyl CoA ortho-hydroxylase 2-like	-1.13793	-1.37633	-3.55474
17.5.1	hormone metabolism.ethylene.synthesis-degradation	pgsc0003dmp400047637	weakly similar to ( 140) AT1G55290 | Symbols: | oxidoreductase, 2OG-Fe(II) oxygenase family protein | chr1:20626208-20627397 REVERSE PGSC0003DMT400070459	102590589	feruloyl CoA ortho-hydroxylase 2-like	-1.13793	-1.37633	-3.55474
17.5.1	hormone metabolism.ethylene.synthesis-degradation	pgsc0003dmp400047638	moderately similar to ( 315) AT1G55290 | Symbols: | oxidoreductase, 2OG-Fe(II) oxygenase family protein | chr1:20626208-20627397 REVERSEweakly similar to ( 140) FLS_SOLTU Flavonol synthase/flavanone 3-hydroxylase (EC 1.14.11.23) (EC 1.14.11.9) (FLS) - Solanum tuberosum (Potato)weakly similar to ( 157) loc_os06g06720 12006.m05397 protein flavonol synthase/flavanone 3-hydroxylase, putative, express…	102589939	feruloyl CoA ortho-hydroxylase 2-like	-1.05493	-1.31592	-3.68769
17.5.1	hormone metabolism.ethylene.synthesis-degradation	pgsc0003dmp400047642	weakly similar to ( 182) AT1G55290 | Symbols: | oxidoreductase, 2OG-Fe(II) oxygenase family protein | chr1:20626208-20627397 REVERSEvery weakly similar to (90.1) FL3H_MALDO Naringenin,2-oxoglutarate 3-dioxygenase (EC 1.14.11.9) (Flavonone-3-hydroxylase) (F3H) (FHT) - Malus domestica (Apple) (Malus sylvestris)very weakly similar to (99.4) loc_os06g06720 12006.m05397 protein flavonol synthase/flava…	102589603	feruloyl CoA ortho-hydroxylase 2-like	-1.12624	-1.34302	-3.38385
17.5.1	hormone metabolism.ethylene.synthesis-degradation	pgsc0003dmp400047643	moderately similar to ( 314) AT1G55290 | Symbols: | oxidoreductase, 2OG-Fe(II) oxygenase family protein | chr1:20626208-20627397 REVERSEweakly similar to ( 134) FL3H_MALDO Naringenin,2-oxoglutarate 3-dioxygenase (EC 1.14.11.9) (Flavonone-3-hydroxylase) (F3H) (FHT) - Malus domestica (Apple) (Malus sylvestris)weakly similar to ( 164) loc_os06g06720 12006.m05397 protein flavonol synthase/flavanone 3…	102589603	feruloyl CoA ortho-hydroxylase 2-like	-1.12624	-1.34302	-3.38385
17.5.2	hormone metabolism.ethylene.signal transduction	pgsc0003dmp400049984	weakly similar to ( 188) AT3G04580 | Symbols: EIN4 | EIN4 (ETHYLENE INSENSITIVE 4); ethylene binding / glycogen synthase kinase 3/ protein histidine kinase/ receptor | chr3:1235576-1237965 REVERSEvery weakly similar to (89.7) ETR1_TOBAC Ethylene receptor (EC 2.7.13.3) (NT-ETR1) - Nicotiana tabacum (Common tobacco)weakly similar to ( 139) loc_os04g08740 12004.m35115 protein ethylene receptor, puta…	102602170	protein EIN4, transcript variant X1	2.09709	1.66707	1.35676
17.5.2	hormone metabolism.ethylene.signal transduction	pgsc0003dmp400049985	highly similar to ( 847) AT3G04580 | Symbols: EIN4 | EIN4 (ETHYLENE INSENSITIVE 4); ethylene binding / glycogen synthase kinase 3/ protein histidine kinase/ receptor | chr3:1235576-1237965 REVERSEmoderately similar to ( 463) ETR1_MALDO Ethylene receptor (EC 2.7.13.3) - Malus domestica (Apple) (Malus sylvestris)highly similar to ( 656) loc_os04g08740 12004.m35115 protein ethylene receptor, putativ…	102602170	protein EIN4, transcript variant X1	2.09709	1.66707	1.35676
17.5.1	hormone metabolism.ethylene.synthesis-degradation	pgsc0003dmp400050181	moderately similar to ( 387) AT1G06620 | Symbols: | 2-oxoglutarate-dependent dioxygenase, putative | chr1:2025618-2027094 FORWARDmoderately similar to ( 372) DV4H_CATRO Desacetoxyvindoline 4-hydroxylase (EC 1.14.11.20) - Catharanthus roseus (Rosy periwinkle) (Madagascar periwinkle)moderately similar to ( 325) loc_os03g48430 12003.m09851 protein 1-aminocyclopropane-1-carboxylate oxidase, putative,…	102597873	1-aminocyclopropane-1-carboxylate oxidase homolog	1.29951	1.03151	2.36337
17.5.1	hormone metabolism.ethylene.synthesis-degradation	pgsc0003dmp400050182	weakly similar to ( 157) AT1G06620 | Symbols: | 2-oxoglutarate-dependent dioxygenase, putative | chr1:2025618-2027094 FORWARDweakly similar to ( 139) DV4H_CATRO Desacetoxyvindoline 4-hydroxylase (EC 1.14.11.20) - Catharanthus roseus (Rosy periwinkle) (Madagascar periwinkle)weakly similar to ( 149) loc_os08g30210 12008.m07023 protein 1-aminocyclopropane-1-carboxylate oxidase, putative, expressed P…	102597873	1-aminocyclopropane-1-carboxylate oxidase homolog	1.29951	1.03151	2.36337
17.5.1	hormone metabolism.ethylene.synthesis-degradation	pgsc0003dmp400051414	moderately similar to ( 281) AT1G06620 | Symbols: | 2-oxoglutarate-dependent dioxygenase, putative | chr1:2025618-2027094 FORWARDmoderately similar to ( 262) DV4H_CATRO Desacetoxyvindoline 4-hydroxylase (EC 1.14.11.20) - Catharanthus roseus (Rosy periwinkle) (Madagascar periwinkle)moderately similar to ( 305) loc_os06g14400 12006.m06155 protein 1-aminocyclopropane-1-carboxylate oxidase, putative,…	102579886	1-aminocyclopropane-1-carboxylate oxidase homolog 4-like	1.00539	-1.13863	2.91303
17.5.2	hormone metabolism.ethylene.signal transduction	pgsc0003dmp400055079	highly similar to ( 704) AT2G40940 | Symbols: ERS1, ERS | ERS1 (ETHYLENE RESPONSE SENSOR 1); ethylene binding / protein histidine kinase/ receptor | chr2:17084635-17086819 REVERSEhighly similar to ( 724) ETR1_PRUPE Ethylene receptor (EC 2.7.13.3) - Prunus persica (Peach)highly similar to ( 714) loc_os03g49500 12003.m34910 protein ethylene receptor, putative, expressedPRK11107 PRK11091 PRK11466 Ba…	102577920	ethylene receptor homolog	1.08939	2.36031	6.51855
17.5.2	hormone metabolism.ethylene.signal transduction	pgsc0003dmp400055080	highly similar to ( 816) AT2G40940 | Symbols: ERS1, ERS | ERS1 (ETHYLENE RESPONSE SENSOR 1); ethylene binding / protein histidine kinase/ receptor | chr2:17084635-17086819 REVERSEhighly similar to ( 838) ETR1_PRUPE Ethylene receptor (EC 2.7.13.3) - Prunus persica (Peach)highly similar to ( 842) loc_os03g49500 12003.m34910 protein ethylene receptor, putative, expressedPRK11107 PRK11091 BaeS PRK108…	102577920	ethylene receptor homolog	1.08939	2.36031	6.51855
17.5.2	hormone metabolism.ethylene.signal transduction	pgsc0003dmp400055081	highly similar to ( 816) AT2G40940 | Symbols: ERS1, ERS | ERS1 (ETHYLENE RESPONSE SENSOR 1); ethylene binding / protein histidine kinase/ receptor | chr2:17084635-17086819 REVERSEhighly similar to ( 838) ETR1_PRUPE Ethylene receptor (EC 2.7.13.3) - Prunus persica (Peach)highly similar to ( 842) loc_os03g49500 12003.m34910 protein ethylene receptor, putative, expressedPRK11107 PRK11091 BaeS PRK108…	102577920	ethylene receptor homolog	1.08939	2.36031	6.51855
17.5.2	hormone metabolism.ethylene.signal transduction	pgsc0003dmp400055082	moderately similar to ( 458) AT2G40940 | Symbols: ERS1, ERS | ERS1 (ETHYLENE RESPONSE SENSOR 1); ethylene binding / protein histidine kinase/ receptor | chr2:17084635-17086819 REVERSEmoderately similar to ( 449) ETR1_PRUPE Ethylene receptor (EC 2.7.13.3) - Prunus persica (Peach)moderately similar to ( 468) loc_os03g49500 12003.m34910 protein ethylene receptor, putative, expressed PGSC0003DMT40008…	102577920	ethylene receptor homolog	1.08939	2.36031	6.51855
17.5.2	hormone metabolism.ethylene.signal transduction	pgsc0003dmp400058670	weakly similar to ( 137) AT5G51190 | Symbols: | AP2 domain-containing transcription factor, putative | chr5:20800708-20801373 REVERSEmoderately similar to ( 239) ERF5_TOBAC Ethylene-responsive transcription factor 5 (Ethylene-responsive element-binding factor 5 homolog) (EREBP-4) (NtERF4) - Nicotiana tabacum (Common tobacco)weakly similar to ( 107) loc_os10g41330 12010.m06897 protein ethylene-res…	102585525	ethylene-responsive transcription factor 5-like	1.89643	1.10677	-2.37773
17.5.2	hormone metabolism.ethylene.signal transduction	pgsc0003dmp400062150	weakly similar to ( 146) AT5G51190 | Symbols: | AP2 domain-containing transcription factor, putative | chr5:20800708-20801373 REVERSEmoderately similar to ( 243) ERF5_TOBAC Ethylene-responsive transcription factor 5 (Ethylene-responsive element-binding factor 5 homolog) (EREBP-4) (NtERF4) - Nicotiana tabacum (Common tobacco)very weakly similar to ( 100) loc_os10g41330 12010.m06897 protein ethylen…	107062792	ethylene-responsive transcription factor 5-like	1.86967	1.21754	-2.47097
17.2.3	hormone metabolism.auxin.induced-regulated-responsive-activated	pgsc0003dmp400002904	weakly similar to ( 108) AT4G38840 | Symbols: | auxin-responsive protein, putative | chr4:18125174-18125473 REVERSEvery weakly similar to ( 100) AX15A_SOYBN Auxin-induced protein 15A - Glycine max (Soybean)Auxin_inducible PGSC0003DMT400004063	102604460	auxin-responsive protein SAUR21-like	2.21661	2.88994	1.38793
17.2.3	hormone metabolism.auxin.induced-regulated-responsive-activated	pgsc0003dmp400002914	very weakly similar to ( 100) AT2G21210 | Symbols: | auxin-responsive protein, putative | chr2:9085513-9085809 REVERSEweakly similar to ( 103) AX15A_SOYBN Auxin-induced protein 15A - Glycine max (Soybean)Auxin_inducible PGSC0003DMT400004074	107063084	auxin-induced protein 15A-like	1.59317	3.4884	1.07733
17.2.3	hormone metabolism.auxin.induced-regulated-responsive-activated	pgsc0003dmp400002915	weakly similar to ( 113) AT2G21210 | Symbols: | auxin-responsive protein, putative | chr2:9085513-9085809 REVERSEweakly similar to ( 109) AX15A_SOYBN Auxin-induced protein 15A - Glycine max (Soybean)very weakly similar to (80.5) loc_os08g02530 12008.m04397 protein OsSAUR32 - Auxin-responsive SAUR gene family memberAuxin_inducible PGSC0003DMT400004075	107063084	auxin-induced protein 15A-like	1.59317	3.4884	1.07733
17.2.3	hormone metabolism.auxin.induced-regulated-responsive-activated	pgsc0003dmp400002921	weakly similar to ( 111) AT4G34770 | Symbols: | auxin-responsive family protein | chr4:16591352-16591666 FORWARDweakly similar to ( 110) AX15A_SOYBN Auxin-induced protein 15A - Glycine max (Soybean)very weakly similar to (82.8) loc_os08g02530 12008.m04397 protein OsSAUR32 - Auxin-responsive SAUR gene family memberAuxin_inducible PGSC0003DMT400004081	107063084	auxin-induced protein 15A-like	1.59317	3.4884	1.07733
17.2.3	hormone metabolism.auxin.induced-regulated-responsive-activated	pgsc0003dmp400002922	weakly similar to ( 112) AT2G21210 | Symbols: | auxin-responsive protein, putative | chr2:9085513-9085809 REVERSEweakly similar to ( 110) AX15A_SOYBN Auxin-induced protein 15A - Glycine max (Soybean)very weakly similar to (82.4) loc_os08g02530 12008.m04397 protein OsSAUR32 - Auxin-responsive SAUR gene family memberAuxin_inducible PGSC0003DMT400004082	107063084	auxin-induced protein 15A-like	1.59317	3.4884	1.07733
17.2.3	hormone metabolism.auxin.induced-regulated-responsive-activated	pgsc0003dmp400002923	weakly similar to ( 112) AT2G21210 | Symbols: | auxin-responsive protein, putative | chr2:9085513-9085809 REVERSEweakly similar to ( 110) AX15A_SOYBN Auxin-induced protein 15A - Glycine max (Soybean)very weakly similar to (82.4) loc_os08g02530 12008.m04397 protein OsSAUR32 - Auxin-responsive SAUR gene family memberAuxin_inducible PGSC0003DMT400004084	107063084	auxin-induced protein 15A-like	1.59317	3.4884	1.07733
17.2.3	hormone metabolism.auxin.induced-regulated-responsive-activated	pgsc0003dmp400002929	weakly similar to ( 159) AT4G34760 | Symbols: | auxin-responsive family protein | chr4:16582471-16582794 REVERSEvery weakly similar to (87.4) ARG7_PHAAU Indole-3-acetic acid-induced protein ARG7 - Phaseolus aureus (Mung bean) (Vigna radiata)weakly similar to ( 104) loc_os02g24700 12002.m07617 protein OsSAUR8 - Auxin-responsive SAUR gene family member, expressedAuxin_inducible PGSC0003DMT400004090	102600864	auxin-induced protein 15A-like	-1.67542	-2.4454	-2.13143
17.2.3	hormone metabolism.auxin.induced-regulated-responsive-activated	pgsc0003dmp400002980	weakly similar to ( 140) AT1G75590 | Symbols: | auxin-responsive family protein | chr1:28383250-28383714 REVERSEvery weakly similar to (87.8) loc_os04g56680 12004.m10555 protein OsSAUR22 - Auxin-responsive SAUR gene family member, expressedAuxin_inducible PGSC0003DMT400004170	102600202	auxin-induced protein 6B	-2.2812	-1.98002	-1.44558
17.2.3	hormone metabolism.auxin.induced-regulated-responsive-activated	pgsc0003dmp400002990	weakly similar to ( 146) AT2G16580 | Symbols: | auxin-responsive protein, putative | chr2:7186602-7186928 REVERSEvery weakly similar to (85.5) ARG7_PHAAU Indole-3-acetic acid-induced protein ARG7 - Phaseolus aureus (Mung bean) (Vigna radiata)very weakly similar to (99.8) loc_os02g24700 12002.m07617 protein OsSAUR8 - Auxin-responsive SAUR gene family member, expressedAuxin_inducible PGSC0003DMT400…	102603330	auxin-induced protein 15A-like	-2.28394	-2.25959	-4.71377
17.2.3	hormone metabolism.auxin.induced-regulated-responsive-activated	pgsc0003dmp400005817	weakly similar to ( 115) AT4G00880 | Symbols: | auxin-responsive family protein | chr4:366692-367060 REVERSEvery weakly similar to (80.5) loc_os10g36703 12010.m65409 protein OsSAUR56 - Auxin-responsive SAUR gene family member, expressedAuxin_inducible PGSC0003DMT400008363	102601482	auxin-responsive protein SAUR32-like	-2.12001	-2.05499	-3.09397
17.2.3	hormone metabolism.auxin.induced-regulated-responsive-activated	pgsc0003dmp400005820	very weakly similar to ( 100) AT4G00880 | Symbols: | auxin-responsive family protein | chr4:366692-367060 REVERSEAuxin_inducible PGSC0003DMT400008366	107060673	auxin-responsive protein SAUR32-like	1.12669	1.85008	4.40829
17.2.3	hormone metabolism.auxin.induced-regulated-responsive-activated	pgsc0003dmp400008486	weakly similar to ( 137) AT4G22620 | Symbols: | auxin-responsive family protein | chr4:11907631-11908113 FORWARDAuxin_inducible PGSC0003DMT400012209	102583229	auxin-responsive protein SAUR36-like	-1.10887	1.074	-6.13417
17.2.3	hormone metabolism.auxin.induced-regulated-responsive-activated	pgsc0003dmp400009575	weakly similar to ( 165) AT3G25290 | Symbols: | auxin-responsive family protein | chr3:9208955-9210353 FORWARDweakly similar to ( 134) loc_os08g41290 12008.m08107 protein AIR12, putative, expressedDUF568 PGSC0003DMT400013837	102581154	auxin-induced in root cultures protein 12, transcript variant X2	-1.0893	1.47878	2.00592
17.2.3	hormone metabolism.auxin.induced-regulated-responsive-activated	pgsc0003dmp400009584	moderately similar to ( 410) AT3G25290 | Symbols: | auxin-responsive family protein | chr3:9208955-9210353 FORWARDmoderately similar to ( 350) loc_os03g09900 12003.m06444 protein membrane protein, putative, expressedDUF568 B561 PGSC0003DMT400013851	102581489	cytochrome b561 and DOMON domain-containing protein At3g25290-like	-1.04266	1.75607	4.64472
17.2.3	hormone metabolism.auxin.induced-regulated-responsive-activated	pgsc0003dmp400010879	weakly similar to ( 145) AT5G35735 | Symbols: | auxin-responsive family protein | chr5:13900913-13902934 REVERSEweakly similar to ( 114) loc_os03g09900 12003.m06444 protein membrane protein, putative, expressedDUF568 PGSC0003DMT400015703	107058016	cytochrome b561 and DOMON domain-containing protein At5g35735-like	-1.24438	-1.27229	4.22168
17.2.2	hormone metabolism.auxin.signal transduction	pgsc0003dmp400011584	highly similar to ( 796) AT1G77690 | Symbols: LAX3 | LAX3 (LIKE AUX1 3); amino acid transmembrane transporter/ auxin influx transmembrane transporter/ transporter | chr1:29201232-29203317 REVERSEhighly similar to ( 788) LAX3_MEDTR Auxin transporter-like protein 3 (AUX1-like protein 3) (MtLAX3) - Medicago truncatula (Barrel medic)highly similar to ( 743) loc_os03g14080 12003.m06851 protein auxin t…	102584729	auxin transporter-like protein 3	1.81728	2.0905	1.82177
17.2.3	hormone metabolism.auxin.induced-regulated-responsive-activated	pgsc0003dmp400023984	weakly similar to ( 109) AT5G20820 | Symbols: | auxin-responsive protein-related | chr5:7046911-7047294 REVERSEweakly similar to ( 110) loc_os08g35110 12008.m07500 protein OsSAUR33 - Auxin-responsive SAUR gene family member, expressed PGSC0003DMT400035267	102587182	auxin-responsive protein SAUR72-like	-1.03282	1.19209	2.22924
17.2.3	hormone metabolism.auxin.induced-regulated-responsive-activated	pgsc0003dmp400029081	moderately similar to ( 335) AT3G25290 | Symbols: | auxin-responsive family protein | chr3:9208955-9210353 FORWARDmoderately similar to ( 288) loc_os08g41280 12008.m08106 protein membrane protein, putative, expressedDUF568 B561 PGSC0003DMT400042870	102592722	cytochrome b561 and DOMON domain-containing protein At3g25290-like	-1.23667	-1.6149	-2.1888
17.2.3	hormone metabolism.auxin.induced-regulated-responsive-activated	pgsc0003dmp400032513	highly similar to ( 665) AT1G76270 | Symbols: | unknown protein | chr1:28613554-28616537 REVERSEhighly similar to ( 666) loc_os04g47520 12004.m35417 protein auxin-independent growth promoter, putative, expressedDUF246 PGSC0003DMT400048016	102603700	uncharacterized protein At1g04910-like	-1.11951	-1.3166	2.53529
17.2.3	hormone metabolism.auxin.induced-regulated-responsive-activated	pgsc0003dmp400032514	highly similar to ( 673) AT1G76270 | Symbols: | unknown protein | chr1:28613554-28616537 REVERSEhighly similar to ( 673) loc_os04g47520 12004.m35417 protein auxin-independent growth promoter, putative, expressedDUF246 PGSC0003DMT400048017	102603700	uncharacterized protein At1g04910-like	-1.11951	-1.3166	2.53529
17.2.3	hormone metabolism.auxin.induced-regulated-responsive-activated	pgsc0003dmp400033488	nearly identical (1046) AT5G54510 | Symbols: GH3.6, DFL1 | DFL1 (DWARF IN LIGHT 1); indole-3-acetic acid amido synthetase | chr5:22131321-22133564 REVERSEhighly similar to ( 837) GH31_ORYSA Probable indole-3-acetic acid-amido synthetase GH3.1 (EC 6.3.2.-) (Auxin-responsive GH3-like protein 1) (OsGH3-1) - Oryza sativa (Rice)highly similar to ( 837) loc_os01g57610 12001.m11911 protein indole-3-acet…	102580803	indole-3-acetic acid-amido synthetase GH3.6-like	1.67282	1.45743	10.3125
17.2.3	hormone metabolism.auxin.induced-regulated-responsive-activated	pgsc0003dmp400035313	highly similar to ( 742) AT2G37980 | Symbols: | unknown protein | chr2:15894162-15897452 REVERSEhighly similar to ( 610) loc_os05g37880 12005.m07967 protein axi 1 like protein, putative, expressedDUF246 PGSC0003DMT400052382	102588320	uncharacterized protein At1g04910, transcript variant X2	-1.06744	3.48217	1.67213
17.2.3	hormone metabolism.auxin.induced-regulated-responsive-activated	pgsc0003dmp400035314	highly similar to ( 742) AT2G37980 | Symbols: | unknown protein | chr2:15894162-15897452 REVERSEhighly similar to ( 610) loc_os05g37880 12005.m07967 protein axi 1 like protein, putative, expressedDUF246 PGSC0003DMT400052383	102588320	uncharacterized protein At1g04910, transcript variant X2	-1.06744	3.48217	1.67213
17.2.3	hormone metabolism.auxin.induced-regulated-responsive-activated	pgsc0003dmp400035315	highly similar to ( 551) AT2G37980 | Symbols: | unknown protein | chr2:15894162-15897452 REVERSEmoderately similar to ( 473) loc_os05g37880 12005.m07967 protein axi 1 like protein, putative, expressedDUF246 PGSC0003DMT400052384	102588320	uncharacterized protein At1g04910, transcript variant X2	-1.06744	3.48217	1.67213
17.2.3	hormone metabolism.auxin.induced-regulated-responsive-activated	pgsc0003dmp400035316	highly similar to ( 742) AT2G37980 | Symbols: | unknown protein | chr2:15894162-15897452 REVERSEhighly similar to ( 610) loc_os05g37880 12005.m07967 protein axi 1 like protein, putative, expressedDUF246 PGSC0003DMT400052385	102588320	uncharacterized protein At1g04910, transcript variant X2	-1.06744	3.48217	1.67213
17.2.3	hormone metabolism.auxin.induced-regulated-responsive-activated	pgsc0003dmp400035317	highly similar to ( 742) AT2G37980 | Symbols: | unknown protein | chr2:15894162-15897452 REVERSEhighly similar to ( 610) loc_os05g37880 12005.m07967 protein axi 1 like protein, putative, expressedDUF246 PGSC0003DMT400052386	102588320	uncharacterized protein At1g04910, transcript variant X2	-1.06744	3.48217	1.67213
17.2.3	hormone metabolism.auxin.induced-regulated-responsive-activated	pgsc0003dmp400035318	highly similar to ( 741) AT2G37980 | Symbols: | unknown protein | chr2:15894162-15897452 REVERSEhighly similar to ( 609) loc_os05g37880 12005.m07967 protein axi 1 like protein, putative, expressedDUF246 PGSC0003DMT400052387	102588320	uncharacterized protein At1g04910, transcript variant X2	-1.06744	3.48217	1.67213
17.2.3	hormone metabolism.auxin.induced-regulated-responsive-activated	pgsc0003dmp400035319	highly similar to ( 622) AT2G37980 | Symbols: | unknown protein | chr2:15894162-15897452 REVERSEhighly similar to ( 531) loc_os05g37880 12005.m07967 protein axi 1 like protein, putative, expressedDUF246 PGSC0003DMT400052388	102588320	uncharacterized protein At1g04910, transcript variant X2	-1.06744	3.48217	1.67213
17.2.3	hormone metabolism.auxin.induced-regulated-responsive-activated	pgsc0003dmp400035320	moderately similar to ( 371) AT2G37980 | Symbols: | unknown protein | chr2:15894162-15897452 REVERSEmoderately similar to ( 333) loc_os01g63230 12001.m12439 protein axi 1 like protein, putative, expressedDUF246 PGSC0003DMT400052389	102588320	uncharacterized protein At1g04910, transcript variant X2	-1.06744	3.48217	1.67213
17.2.3	hormone metabolism.auxin.induced-regulated-responsive-activated	pgsc0003dmp400037584	weakly similar to ( 107) AT4G03400 | Symbols: DFL2, GH3-10 | DFL2 (DWARF IN LIGHT 2) | chr4:1497675-1499729 REVERSEvery weakly similar to (86.3) GH35_ORYSA Probable indole-3-acetic acid-amido synthetase GH3.5 (EC 6.3.2.-) (Auxin-responsive GH3-like protein 5) (OsGH3-5) - Oryza sativa (Rice)very weakly similar to (92.8) loc_os01g12160 12001.m07831 protein indole-3-acetic acid-amido synthetase GH3.…	102594435	probable indole-3-acetic acid-amido synthetase GH3.5	1.22653	2.41234	-2.88196
17.2.3	hormone metabolism.auxin.induced-regulated-responsive-activated	pgsc0003dmp400037585	highly similar to ( 847) AT4G03400 | Symbols: DFL2, GH3-10 | DFL2 (DWARF IN LIGHT 2) | chr4:1497675-1499729 REVERSEhighly similar to ( 605) GH35_ORYSA Probable indole-3-acetic acid-amido synthetase GH3.5 (EC 6.3.2.-) (Auxin-responsive GH3-like protein 5) (OsGH3-5) - Oryza sativa (Rice)highly similar to ( 605) loc_os05g50890 12005.m27991 protein indole-3-acetic acid-amido synthetase GH3.5, putativ…	102594435	probable indole-3-acetic acid-amido synthetase GH3.5	1.22653	2.41234	-2.88196
17.2.3	hormone metabolism.auxin.induced-regulated-responsive-activated	pgsc0003dmp400038036	weakly similar to ( 124) AT1G29510 | Symbols: SAUR68 | SAUR68 (SMALL AUXIN UPREGULATED 68) | chr1:10322683-10323114 FORWARDweakly similar to ( 110) loc_os09g37480 12009.m06695 protein OsSAUR53 - Auxin-responsive SAUR gene family member, expressed PGSC0003DMT400056540	102585491	auxin-responsive protein SAUR68-like	-1.30622	-1.40481	-2.46261
17.2.3	hormone metabolism.auxin.induced-regulated-responsive-activated	pgsc0003dmp400043383	highly similar to ( 876) AT5G54510 | Symbols: GH3.6, DFL1 | DFL1 (DWARF IN LIGHT 1); indole-3-acetic acid amido synthetase | chr5:22131321-22133564 REVERSEhighly similar to ( 735) GH31_ORYSA Probable indole-3-acetic acid-amido synthetase GH3.1 (EC 6.3.2.-) (Auxin-responsive GH3-like protein 1) (OsGH3-1) - Oryza sativa (Rice)highly similar to ( 735) loc_os01g57610 12001.m11911 protein indole-3-ace…	102584700	indole-3-acetic acid-amido synthetase GH3.6-like, transcript variant X6	-1.564	1.34523	-3.2703
17.2.3	hormone metabolism.auxin.induced-regulated-responsive-activated	pgsc0003dmp400043384	highly similar to ( 560) AT4G27260 | Symbols: GH3.5, WES1 | WES1; indole-3-acetic acid amido synthetase | chr4:13653704-13655892 FORWARDmoderately similar to ( 458) GH34_ORYSA Probable indole-3-acetic acid-amido synthetase GH3.4 (EC 6.3.2.-) (Auxin-responsive GH3-like protein 4) (OsGH3-4) - Oryza sativa (Rice)moderately similar to ( 458) loc_os05g42150 12005.m08388 protein indole-3-acetic acid-am…	102584700	indole-3-acetic acid-amido synthetase GH3.6-like, transcript variant X6	-1.564	1.34523	-3.2703
17.2.3	hormone metabolism.auxin.induced-regulated-responsive-activated	pgsc0003dmp400043812	highly similar to ( 682) AT2G44500 | Symbols: | unknown protein | chr2:18374447-18376435 FORWARDmoderately similar to ( 251) loc_os04g47520 12004.m35417 protein auxin-independent growth promoter, putative, expressedDUF246 PGSC0003DMT400064979	102578309	uncharacterized protein At1g04910-like	1.6519	1.39224	8.12179
17.2.3	hormone metabolism.auxin.induced-regulated-responsive-activated	pgsc0003dmp400043813	moderately similar to ( 276) AT2G44500 | Symbols: | unknown protein | chr2:18374447-18376435 FORWARDweakly similar to ( 125) loc_os06g11600 12006.m32016 protein auxin-independent growth promoter-like protein, putative, expressedDUF246 PGSC0003DMT400064980	102578309	uncharacterized protein At1g04910-like	1.6519	1.39224	8.12179
17.2.3	hormone metabolism.auxin.induced-regulated-responsive-activated	pgsc0003dmp400043814	moderately similar to ( 276) AT2G44500 | Symbols: | unknown protein | chr2:18374447-18376435 FORWARDweakly similar to ( 125) loc_os06g11600 12006.m32016 protein auxin-independent growth promoter-like protein, putative, expressedDUF246 PGSC0003DMT400064981	102578309	uncharacterized protein At1g04910-like	1.6519	1.39224	8.12179
17.2.3	hormone metabolism.auxin.induced-regulated-responsive-activated	pgsc0003dmp400044852	highly similar to ( 990) AT2G14960 | Symbols: GH3.1 | GH3.1 | chr2:6451659-6453670 REVERSEhighly similar to ( 911) GH38_ORYSA Probable indole-3-acetic acid-amido synthetase GH3.8 (EC 6.3.2.-) (Auxin-responsive GH3-like protein 8) (OsGH3-8) - Oryza sativa (Rice)highly similar to ( 911) loc_os07g40290 12007.m08271 protein indole-3-acetic acid-amido synthetase GH3.8, putative, expressedGH3 PGSC0003D…	102595982	probable indole-3-acetic acid-amido synthetase GH3.1	-1.30727	1.85939	5.36528
17.2.3	hormone metabolism.auxin.induced-regulated-responsive-activated	pgsc0003dmp400044853	highly similar to ( 620) AT2G14960 | Symbols: GH3.1 | GH3.1 | chr2:6451659-6453670 REVERSEhighly similar to ( 601) GH38_ORYSA Probable indole-3-acetic acid-amido synthetase GH3.8 (EC 6.3.2.-) (Auxin-responsive GH3-like protein 8) (OsGH3-8) - Oryza sativa (Rice)highly similar to ( 601) loc_os07g40290 12007.m08271 protein indole-3-acetic acid-amido synthetase GH3.8, putative, expressedGH3 PGSC0003D…	102595982	probable indole-3-acetic acid-amido synthetase GH3.1	-1.30727	1.85939	5.36528
17.2.3	hormone metabolism.auxin.induced-regulated-responsive-activated	pgsc0003dmp400045120	weakly similar to ( 139) AT3G60690 | Symbols: | auxin-responsive family protein | chr3:22435262-22435774 FORWARDvery weakly similar to (83.6) loc_os02g42990 12002.m100801 protein OsSAUR11 - Auxin-responsive SAUR gene family member, expressedAuxin_inducible PGSC0003DMT400066911	102604181	auxin-responsive protein SAUR36-like	-1.41883	-1.16107	2.36001
17.2.3	hormone metabolism.auxin.induced-regulated-responsive-activated	pgsc0003dmp400048992	PGSC0003DMT400072450	102585863	auxin-responsive protein SAUR71-like	6.46673	18.3712	2.11095
17.2.3	hormone metabolism.auxin.induced-regulated-responsive-activated	pgsc0003dmp400048993	PGSC0003DMT400072451	102585863	auxin-responsive protein SAUR71-like	6.46673	18.3712	2.11095
17.6.3	hormone metabolism.gibberelin.induced-regulated-responsive-activated	pgsc0003dmp400002893	very weakly similar to (83.6) AT1G75750 | Symbols: GASA1 | GASA1 (GAST1 PROTEIN HOMOLOG 1) | chr1:28441813-28442284 REVERSEGASA PGSC0003DMT400004046	102582131	snakin-2-like	-1.02378	2.72283	-1.84949
17.6.1.1	hormone metabolism.gibberelin.synthesis-degradation.copalyl diphosphate synthase	pgsc0003dmp400003471	highly similar to ( 616) AT4G02780 | Symbols: GA1, ABC33, ATCPS1 | GA1 (GA REQUIRING 1); ent-copalyl diphosphate synthase/ magnesium ion binding | chr4:1237881-1244766 REVERSEhighly similar to ( 614) KSA_PEA Ent-kaurene synthase A, chloroplast precursor (EC 5.5.1.13) (Ent-copalyl diphosphate synthase) (KSA) - Pisum sativum (Garden pea)highly similar to ( 558) loc_os02g17780 12002.m07022 protein e…	102583793	copal-8-ol diphosphate hydratase, chloroplastic-like	6.23942	-2.75279	-2.02011
17.6.1.1	hormone metabolism.gibberelin.synthesis-degradation.copalyl diphosphate synthase	pgsc0003dmp400003472	highly similar to ( 641) AT4G02780 | Symbols: GA1, ABC33, ATCPS1 | GA1 (GA REQUIRING 1); ent-copalyl diphosphate synthase/ magnesium ion binding | chr4:1237881-1244766 REVERSEhighly similar to ( 655) KSA_PEA Ent-kaurene synthase A, chloroplast precursor (EC 5.5.1.13) (Ent-copalyl diphosphate synthase) (KSA) - Pisum sativum (Garden pea)highly similar to ( 587) loc_os02g17780 12002.m07022 protein e…	102583793	copal-8-ol diphosphate hydratase, chloroplastic-like	6.23942	-2.75279	-2.02011
17.6.1.1	hormone metabolism.gibberelin.synthesis-degradation.copalyl diphosphate synthase	pgsc0003dmp400003474	moderately similar to ( 260) AT4G02780 | Symbols: GA1, ABC33, ATCPS1 | GA1 (GA REQUIRING 1); ent-copalyl diphosphate synthase/ magnesium ion binding | chr4:1237881-1244766 REVERSEmoderately similar to ( 287) KSA_PEA Ent-kaurene synthase A, chloroplast precursor (EC 5.5.1.13) (Ent-copalyl diphosphate synthase) (KSA) - Pisum sativum (Garden pea)moderately similar to ( 235) loc_os02g36210 12002.m087…	102583793	copal-8-ol diphosphate hydratase, chloroplastic-like	6.23942	-2.75279	-2.02011
17.6.1.1	hormone metabolism.gibberelin.synthesis-degradation.copalyl diphosphate synthase	pgsc0003dmp400003475	weakly similar to ( 130) AT4G02780 | Symbols: GA1, ABC33, ATCPS1 | GA1 (GA REQUIRING 1); ent-copalyl diphosphate synthase/ magnesium ion binding | chr4:1237881-1244766 REVERSEweakly similar to ( 172) KSA_PEA Ent-kaurene synthase A, chloroplast precursor (EC 5.5.1.13) (Ent-copalyl diphosphate synthase) (KSA) - Pisum sativum (Garden pea)weakly similar to ( 130) loc_os02g36210 12002.m08708 protein e…	102583793	copal-8-ol diphosphate hydratase, chloroplastic-like	6.23942	-2.75279	-2.02011
17.6.1.1	hormone metabolism.gibberelin.synthesis-degradation.copalyl diphosphate synthase	pgsc0003dmp400003478	moderately similar to ( 292) AT4G02780 | Symbols: GA1, ABC33, ATCPS1 | GA1 (GA REQUIRING 1); ent-copalyl diphosphate synthase/ magnesium ion binding | chr4:1237881-1244766 REVERSEmoderately similar to ( 317) KSA_PEA Ent-kaurene synthase A, chloroplast precursor (EC 5.5.1.13) (Ent-copalyl diphosphate synthase) (KSA) - Pisum sativum (Garden pea)moderately similar to ( 273) loc_os02g17780 12002.m070…	102583793	copal-8-ol diphosphate hydratase, chloroplastic-like	6.23942	-2.75279	-2.02011
17.6.1.1	hormone metabolism.gibberelin.synthesis-degradation.copalyl diphosphate synthase	pgsc0003dmp400003479	moderately similar to ( 375) AT4G02780 | Symbols: GA1, ABC33, ATCPS1 | GA1 (GA REQUIRING 1); ent-copalyl diphosphate synthase/ magnesium ion binding | chr4:1237881-1244766 REVERSEmoderately similar to ( 365) KSA_PEA Ent-kaurene synthase A, chloroplast precursor (EC 5.5.1.13) (Ent-copalyl diphosphate synthase) (KSA) - Pisum sativum (Garden pea)moderately similar to ( 345) loc_os02g17780 12002.m070…	102583793	copal-8-ol diphosphate hydratase, chloroplastic-like	6.23942	-2.75279	-2.02011
17.6.1.1	hormone metabolism.gibberelin.synthesis-degradation.copalyl diphosphate synthase	pgsc0003dmp400003480	moderately similar to ( 454) AT4G02780 | Symbols: GA1, ABC33, ATCPS1 | GA1 (GA REQUIRING 1); ent-copalyl diphosphate synthase/ magnesium ion binding | chr4:1237881-1244766 REVERSEmoderately similar to ( 435) KSA_PEA Ent-kaurene synthase A, chloroplast precursor (EC 5.5.1.13) (Ent-copalyl diphosphate synthase) (KSA) - Pisum sativum (Garden pea)moderately similar to ( 422) loc_os02g17780 12002.m070…	102583793	copal-8-ol diphosphate hydratase, chloroplastic-like	6.23942	-2.75279	-2.02011
17.6.1.1	hormone metabolism.gibberelin.synthesis-degradation.copalyl diphosphate synthase	pgsc0003dmp400003481	highly similar to ( 519) AT4G02780 | Symbols: GA1, ABC33, ATCPS1 | GA1 (GA REQUIRING 1); ent-copalyl diphosphate synthase/ magnesium ion binding | chr4:1237881-1244766 REVERSEmoderately similar to ( 491) KSA_PEA Ent-kaurene synthase A, chloroplast precursor (EC 5.5.1.13) (Ent-copalyl diphosphate synthase) (KSA) - Pisum sativum (Garden pea)moderately similar to ( 488) loc_os02g17780 12002.m07022 p…	102583793	copal-8-ol diphosphate hydratase, chloroplastic-like	6.23942	-2.75279	-2.02011
17.6.1.1	hormone metabolism.gibberelin.synthesis-degradation.copalyl diphosphate synthase	pgsc0003dmp400003482	highly similar to ( 613) AT4G02780 | Symbols: GA1, ABC33, ATCPS1 | GA1 (GA REQUIRING 1); ent-copalyl diphosphate synthase/ magnesium ion binding | chr4:1237881-1244766 REVERSEhighly similar to ( 585) KSA_PEA Ent-kaurene synthase A, chloroplast precursor (EC 5.5.1.13) (Ent-copalyl diphosphate synthase) (KSA) - Pisum sativum (Garden pea)highly similar to ( 568) loc_os02g17780 12002.m07022 protein e…	102583793	copal-8-ol diphosphate hydratase, chloroplastic-like	6.23942	-2.75279	-2.02011
17.6.1.1	hormone metabolism.gibberelin.synthesis-degradation.copalyl diphosphate synthase	pgsc0003dmp400003483	highly similar to ( 629) AT4G02780 | Symbols: GA1, ABC33, ATCPS1 | GA1 (GA REQUIRING 1); ent-copalyl diphosphate synthase/ magnesium ion binding | chr4:1237881-1244766 REVERSEhighly similar to ( 621) KSA_PEA Ent-kaurene synthase A, chloroplast precursor (EC 5.5.1.13) (Ent-copalyl diphosphate synthase) (KSA) - Pisum sativum (Garden pea)highly similar to ( 571) loc_os02g17780 12002.m07022 protein e…	102583793	copal-8-ol diphosphate hydratase, chloroplastic-like	6.23942	-2.75279	-2.02011
17.6.1.1	hormone metabolism.gibberelin.synthesis-degradation.copalyl diphosphate synthase	pgsc0003dmp400003484	highly similar to ( 644) AT4G02780 | Symbols: GA1, ABC33, ATCPS1 | GA1 (GA REQUIRING 1); ent-copalyl diphosphate synthase/ magnesium ion binding | chr4:1237881-1244766 REVERSEhighly similar to ( 658) KSA_PEA Ent-kaurene synthase A, chloroplast precursor (EC 5.5.1.13) (Ent-copalyl diphosphate synthase) (KSA) - Pisum sativum (Garden pea)highly similar to ( 589) loc_os02g17780 12002.m07022 protein e…	102583793	copal-8-ol diphosphate hydratase, chloroplastic-like	6.23942	-2.75279	-2.02011
17.6.2	hormone metabolism.gibberelin.signal transduction	pgsc0003dmp400006843	highly similar to ( 583) AT3G63010 | Symbols: ATGID1B, GID1B | GID1B (GA INSENSITIVE DWARF1B); hydrolase | chr3:23289717-23290998 FORWARDmoderately similar to ( 459) GID1_ORYSA Gibberellin receptor GID1 (EC 3.-.-.-) (Gibberellin-insensitive dwarf protein 1) (Protein GIBBERELLIN INSENSITIVE DWARF1) - Oryza sativa (Rice)moderately similar to ( 459) loc_os05g33730 12005.m07605 protein gibberellin re…	102579350	gibberellin receptor GID1B-like	1.39777	1.53085	2.45492
17.6.1.13	hormone metabolism.gibberelin.synthesis-degradation.GA2 oxidase	pgsc0003dmp400015864	moderately similar to ( 261) AT1G02400 | Symbols: ATGA2OX4, ATGA2OX6, DTA1, GA2OX6 | GA2OX6 (GIBBERELLIN 2-OXIDASE 6); gibberellin 2-beta-dioxygenase | chr1:486964-489391 FORWARDmoderately similar to ( 317) G2OX2_PEA Gibberellin 2-beta-dioxygenase 2 (EC 1.14.11.13) (Gibberellin 2-beta-hydroxylase 2) (Gibberellin 2-oxidase 2) (GA 2-oxidase 2) - Pisum sativum (Garden pea)weakly similar to ( 196) lo…	102592578	gibberellin 2-beta-dioxygenase 2-like	-2.47539	5.18759	3.32303
17.6.3	hormone metabolism.gibberelin.induced-regulated-responsive-activated	pgsc0003dmp400016313	GASA PGSC0003DMT400023913	102586393	gibberellin-regulated protein 9-like	-3.56358	-2.22892	-1.4841
17.6.3	hormone metabolism.gibberelin.induced-regulated-responsive-activated	pgsc0003dmp400016314	GASA PGSC0003DMT400023914	102586393	gibberellin-regulated protein 9-like	-3.56358	-2.22892	-1.4841
17.6.3	hormone metabolism.gibberelin.induced-regulated-responsive-activated	pgsc0003dmp400027523	very weakly similar to (82.8) AT1G74670 | Symbols: | gibberellin-responsive protein, putative | chr1:28053378-28053893 FORWARDvery weakly similar to (90.1) loc_os05g31280 12005.m07361 protein GAST1 protein precursor, putative, expressedGASA PGSC0003DMT400040585	102586248	protein RSI-1	10.2912	2.27802	-2.76521
17.6.3	hormone metabolism.gibberelin.induced-regulated-responsive-activated	pgsc0003dmp400037307	PGSC0003DMT400055426	102578496	snakin-1-like	1.17091	3.06872	-6.53331
17.6.1.13	hormone metabolism.gibberelin.synthesis-degradation.GA2 oxidase	pgsc0003dmp400047286	moderately similar to ( 313) AT1G02400 | Symbols: ATGA2OX4, ATGA2OX6, DTA1, GA2OX6 | GA2OX6 (GIBBERELLIN 2-OXIDASE 6); gibberellin 2-beta-dioxygenase | chr1:486964-489391 FORWARDmoderately similar to ( 359) G2OX2_PEA Gibberellin 2-beta-dioxygenase 2 (EC 1.14.11.13) (Gibberellin 2-beta-hydroxylase 2) (Gibberellin 2-oxidase 2) (GA 2-oxidase 2) - Pisum sativum (Garden pea)moderately similar to ( 252…	102606452	gibberellin 2-beta-dioxygenase 2-like	1.82065	2.37466	1.33785
17.6.1.13	hormone metabolism.gibberelin.synthesis-degradation.GA2 oxidase	pgsc0003dmp400048036	weakly similar to ( 126) AT1G30040 | Symbols: ATGA2OX2 | ATGA2OX2 (GIBBERELLIN 2-OXIDASE); gibberellin 2-beta-dioxygenase | chr1:10537769-10538781 FORWARDweakly similar to ( 158) G2OX1_PEA Gibberellin 2-beta-dioxygenase 1 (EC 1.14.11.13) (Gibberellin 2-beta-hydroxylase 1) (Gibberellin 2-oxidase 1) (GA 2-oxidase 1) (Protein SLENDER) - Pisum sativum (Garden pea)weakly similar to ( 123) loc_os01g552…	102600357	gibberellin 2-beta-dioxygenase 1-like	-2.07145	2.22164	-1.2726
17.6.1.13	hormone metabolism.gibberelin.synthesis-degradation.GA2 oxidase	pgsc0003dmp400048037	moderately similar to ( 265) AT1G30040 | Symbols: ATGA2OX2 | ATGA2OX2 (GIBBERELLIN 2-OXIDASE); gibberellin 2-beta-dioxygenase | chr1:10537769-10538781 FORWARDmoderately similar to ( 322) G2OX1_PEA Gibberellin 2-beta-dioxygenase 1 (EC 1.14.11.13) (Gibberellin 2-beta-hydroxylase 1) (Gibberellin 2-oxidase 1) (GA 2-oxidase 1) (Protein SLENDER) - Pisum sativum (Garden pea)moderately similar to ( 260) …	102600357	gibberellin 2-beta-dioxygenase 1-like	-2.07145	2.22164	-1.2726
17.7.1.2	hormone metabolism.jasmonate.synthesis-degradation.lipoxygenase	pgsc0003dmp400030513	highly similar to ( 733) AT1G67560 | Symbols: | lipoxygenase family protein | chr1:25319926-25324117 FORWARDhighly similar to ( 654) LOX6_ORYSA Probable lipoxygenase 6 (EC 1.13.11.12) - Oryza sativa (Rice)highly similar to ( 654) loc_os03g08220 12003.m06331 protein lipoxygenase 6, putative, expressedLipoxygenase PLAT_LH2 PGSC0003DMT400045045	102583480	lipoxygenase 6, chloroplastic-like, transcript variant X1	2.07025	-1.30095	1.11116
17.7.1.2	hormone metabolism.jasmonate.synthesis-degradation.lipoxygenase	pgsc0003dmp400030514	moderately similar to ( 491) AT1G67560 | Symbols: | lipoxygenase family protein | chr1:25319926-25324117 FORWARDmoderately similar to ( 376) LOX6_ORYSA Probable lipoxygenase 6 (EC 1.13.11.12) - Oryza sativa (Rice)moderately similar to ( 376) loc_os03g08220 12003.m06331 protein lipoxygenase 6, putative, expressedLipoxygenase PGSC0003DMT400045046	102583480	lipoxygenase 6, chloroplastic-like, transcript variant X1	2.07025	-1.30095	1.11116
17.7.1.2	hormone metabolism.jasmonate.synthesis-degradation.lipoxygenase	pgsc0003dmp400030515	nearly identical (1085) AT1G67560 | Symbols: | lipoxygenase family protein | chr1:25319926-25324117 FORWARDhighly similar to ( 912) LOX6_ORYSA Probable lipoxygenase 6 (EC 1.13.11.12) - Oryza sativa (Rice)highly similar to ( 912) loc_os03g08220 12003.m06331 protein lipoxygenase 6, putative, expressedLipoxygenase PLAT_LH2 PGSC0003DMT400045047	102583480	lipoxygenase 6, chloroplastic-like, transcript variant X1	2.07025	-1.30095	1.11116
17.7.1.2	hormone metabolism.jasmonate.synthesis-degradation.lipoxygenase	pgsc0003dmp400030516	highly similar to ( 677) AT1G67560 | Symbols: | lipoxygenase family protein | chr1:25319926-25324117 FORWARDhighly similar to ( 546) LOX6_ORYSA Probable lipoxygenase 6 (EC 1.13.11.12) - Oryza sativa (Rice)highly similar to ( 546) loc_os03g08220 12003.m06331 protein lipoxygenase 6, putative, expressedLipoxygenase PGSC0003DMT400045048	102583480	lipoxygenase 6, chloroplastic-like, transcript variant X1	2.07025	-1.30095	1.11116
17.7.1.2	hormone metabolism.jasmonate.synthesis-degradation.lipoxygenase	pgsc0003dmp400030517	nearly identical (1085) AT1G67560 | Symbols: | lipoxygenase family protein | chr1:25319926-25324117 FORWARDhighly similar to ( 912) LOX6_ORYSA Probable lipoxygenase 6 (EC 1.13.11.12) - Oryza sativa (Rice)highly similar to ( 912) loc_os03g08220 12003.m06331 protein lipoxygenase 6, putative, expressedLipoxygenase PLAT_LH2 PGSC0003DMT400045049	102583480	lipoxygenase 6, chloroplastic-like, transcript variant X1	2.07025	-1.30095	1.11116
17.7.1.2	hormone metabolism.jasmonate.synthesis-degradation.lipoxygenase	pgsc0003dmp400030518	highly similar to ( 677) AT1G67560 | Symbols: | lipoxygenase family protein | chr1:25319926-25324117 FORWARDhighly similar to ( 546) LOX6_ORYSA Probable lipoxygenase 6 (EC 1.13.11.12) - Oryza sativa (Rice)highly similar to ( 546) loc_os03g08220 12003.m06331 protein lipoxygenase 6, putative, expressedLipoxygenase PGSC0003DMT400045050	102583480	lipoxygenase 6, chloroplastic-like, transcript variant X1	2.07025	-1.30095	1.11116
17.7.2	hormone metabolism.jasmonate.signal transduction	pgsc0003dmp400050902	very weakly similar to (90.9) AT1G19180 | Symbols: TIFY10A | JAZ1 (JASMONATE-ZIM-DOMAIN PROTEIN 1); protein binding | chr1:6622708-6623271 FORWARDvery weakly similar to (92.8) loc_os07g42370 12007.m29261 protein pnFL-2, putative, expressed PGSC0003DMT400075153	102592910	protein TIFY 10A-like	-1.15463	1.97592	1.49146
17.7.2	hormone metabolism.jasmonate.signal transduction	pgsc0003dmp400050903	very weakly similar to (81.3) AT1G19180 | Symbols: TIFY10A | JAZ1 (JASMONATE-ZIM-DOMAIN PROTEIN 1); protein binding | chr1:6622708-6623271 FORWARD PGSC0003DMT400075154	102592910	protein TIFY 10A-like	-1.15463	1.97592	1.49146
17.7.2	hormone metabolism.jasmonate.signal transduction	pgsc0003dmp400050904	weakly similar to ( 123) AT1G19180 | Symbols: TIFY10A | JAZ1 (JASMONATE-ZIM-DOMAIN PROTEIN 1); protein binding | chr1:6622708-6623271 FORWARDweakly similar to ( 111) loc_os07g42370 12007.m29261 protein pnFL-2, putative, expressed PGSC0003DMT400075155	102592910	protein TIFY 10A-like	-1.15463	1.97592	1.49146
16.2.1.1	secondary metabolism.phenylpropanoids.lignin biosynthesis.PAL	pgsc0003dmp400054760	highly similar to ( 776) AT2G37040 | Symbols: pal1, ATPAL1 | pal1 (Phe ammonia lyase 1); phenylalanine ammonia-lyase | chr2:15557602-15560237 REVERSEhighly similar to ( 885) PAL1_SOLTU Phenylalanine ammonia-lyase 1 (EC 4.3.1.5) - Solanum tuberosum (Potato)highly similar to ( 732) loc_os04g43800 12004.m09339 protein phenylalanine ammonia-lyase, putative, expressedPAL PAL-HAL HutH PRK09367 PGSC0003…	102596891	phenylalanine ammonia-lyase 1	5.44368	1.51361	2.21513
17.8.1	hormone metabolism.salicylic acid.synthesis-degradation	pgsc0003dmp400006448	moderately similar to ( 215) AT4G36470 | Symbols: | S-adenosyl-L-methionine:carboxyl methyltransferase family protein | chr4:17215128-17216475 REVERSEweakly similar to ( 128) BAMT_ANTMA Benzoate carboxyl methyltransferase (EC 2.1.1.-) (S-adenosyl-L-methionine:benzoic acid carboxyl methyltransferase) - Antirrhinum majus (Garden snapdragon)weakly similar to ( 164) loc_os01g50610 12001.m150693 prote…	102590256	salicylate carboxymethyltransferase	1.15645	-1.10913	4.6625
17.8.1	hormone metabolism.salicylic acid.synthesis-degradation	pgsc0003dmp400006449	moderately similar to ( 448) AT4G36470 | Symbols: | S-adenosyl-L-methionine:carboxyl methyltransferase family protein | chr4:17215128-17216475 REVERSEmoderately similar to ( 239) BAMT_ANTMA Benzoate carboxyl methyltransferase (EC 2.1.1.-) (S-adenosyl-L-methionine:benzoic acid carboxyl methyltransferase) - Antirrhinum majus (Garden snapdragon)moderately similar to ( 336) loc_os01g50610 12001.m1506…	102590256	salicylate carboxymethyltransferase	1.15645	-1.10913	4.6625
16.2.1.1	secondary metabolism.phenylpropanoids.lignin biosynthesis.PAL	pgsc0003dmp400037388	nearly identical (1187) AT2G37040 | Symbols: pal1, ATPAL1 | pal1 (Phe ammonia lyase 1); phenylalanine ammonia-lyase | chr2:15557602-15560237 REVERSEnearly identical (1361) PAL1_SOLTU Phenylalanine ammonia-lyase 1 (EC 4.3.1.5) - Solanum tuberosum (Potato)nearly identical (1092) loc_os04g43800 12004.m09339 protein phenylalanine ammonia-lyase, putative, expressedPAL PAL-HAL HutH PRK09367 PGSC0003DMT…	107057661	phenylalanine ammonia-lyase-like	3.60078	1.61325	1.79255
16.2.1.1	secondary metabolism.phenylpropanoids.lignin biosynthesis.PAL	pgsc0003dmp400037349	nearly identical (1195) AT2G37040 | Symbols: pal1, ATPAL1 | pal1 (Phe ammonia lyase 1); phenylalanine ammonia-lyase | chr2:15557602-15560237 REVERSEnearly identical (1345) PAL1_TOBAC Phenylalanine ammonia-lyase (EC 4.3.1.5) - Nicotiana tabacum (Common tobacco)nearly identical (1095) loc_os02g41650 12002.m33781 protein phenylalanine ammonia-lyase, putative, expressedPAL PAL-HAL HutH PRK09367 PGSC0…	102596343	phenylalanine ammonia-lyase-like	2.8533	1.33228	1.78572
18.5.2.1	Co-factor and vitamine metabolism.folate & vitamine K.vitamine K.isochorismate synthase	pgsc0003dmp400055788	moderately similar to ( 221) AT1G18870 | Symbols: ICS2 | ICS2 (ISOCHORISMATE SYNTHASE 2); isochorismate synthase | chr1:6515746-6519176 FORWARDmoderately similar to ( 228) ICS_CATRO Isochorismate synthase, chloroplast precursor (EC 5.4.4.2) - Catharanthus roseus (Rosy periwinkle) (Madagascar periwinkle)weakly similar to ( 166) loc_os09g19734 12009.m50200 protein isochorismate synthase 1, chloropl…	102589572	isochorismate synthase, chloroplastic-like, transcript variant X1	1.51143	2.08886	1.42313
18.5.2.1	Co-factor and vitamine metabolism.folate & vitamine K.vitamine K.isochorismate synthase	pgsc0003dmp400055789	highly similar to ( 615) AT1G18870 | Symbols: ICS2 | ICS2 (ISOCHORISMATE SYNTHASE 2); isochorismate synthase | chr1:6515746-6519176 FORWARDhighly similar to ( 641) ICS_CATRO Isochorismate synthase, chloroplast precursor (EC 5.4.4.2) - Catharanthus roseus (Rosy periwinkle) (Madagascar periwinkle)highly similar to ( 556) loc_os09g19734 12009.m50200 protein isochorismate synthase 1, chloroplast prec…	102589572	isochorismate synthase, chloroplastic-like, transcript variant X1	1.51143	2.08886	1.42313
16.2.1.1	secondary metabolism.phenylpropanoids.lignin biosynthesis.PAL	pgsc0003dmp400040591	nearly identical (1160) AT3G53260 | Symbols: PAL2, ATPAL2 | PAL2; phenylalanine ammonia-lyase | chr3:19744256-19746619 REVERSEnearly identical (1192) PAL3_TOBAC Phenylalanine ammonia-lyase (EC 4.3.1.5) - Nicotiana tabacum (Common tobacco)nearly identical (1072) loc_os04g43800 12004.m09339 protein phenylalanine ammonia-lyase, putative, expressedPAL PAL-HAL HutH PRK09367 PGSC0003DMT400060308	102582618	phenylalanine ammonia-lyase-like	1.89665	1.55227	-2.33665
17.8.1	hormone metabolism.salicylic acid.synthesis-degradation	pgsc0003dmp400053371	moderately similar to ( 288) AT1G15125 | Symbols: | S-adenosylmethionine-dependent methyltransferase/ methyltransferase | chr1:5204625-5205912 FORWARDweakly similar to ( 186) BAMT_ANTMA Benzoate carboxyl methyltransferase (EC 2.1.1.-) (S-adenosyl-L-methionine:benzoic acid carboxyl methyltransferase) - Antirrhinum majus (Garden snapdragon)weakly similar to ( 176) loc_os01g50480 12001.m11229 protei…	102603211	probable S-adenosylmethionine-dependent methyltransferase At5g38780	-1.28882	-1.05728	-2.68694
17.8.1	hormone metabolism.salicylic acid.synthesis-degradation	pgsc0003dmp400053372	weakly similar to ( 169) AT1G15125 | Symbols: | S-adenosylmethionine-dependent methyltransferase/ methyltransferase | chr1:5204625-5205912 FORWARDvery weakly similar to (87.4) BAMT_ANTMA Benzoate carboxyl methyltransferase (EC 2.1.1.-) (S-adenosyl-L-methionine:benzoic acid carboxyl methyltransferase) - Antirrhinum majus (Garden snapdragon)very weakly similar to (99.4) loc_os01g50480 12001.m11229 …	102603211	probable S-adenosylmethionine-dependent methyltransferase At5g38780	-1.28882	-1.05728	-2.68694
30.6	signalling.MAP kinases	pgsc0003dmp400002475	moderately similar to ( 450) AT1G13680 | Symbols: | phospholipase C/ phosphoric diester hydrolase | chr1:4690409-4692702 FORWARDmoderately similar to ( 495) loc_os03g30130 12003.m08276 protein phospholipase C, putative, expressed PGSC0003DMT400003474	102603654	PI-PLC X domain-containing protein At5g67130, transcript variant X2	1.98028	2.46664	1.75567
30.6	signalling.MAP kinases	pgsc0003dmp400002476	moderately similar to ( 450) AT1G13680 | Symbols: | phospholipase C/ phosphoric diester hydrolase | chr1:4690409-4692702 FORWARDmoderately similar to ( 491) loc_os03g30130 12003.m08276 protein phospholipase C, putative, expressed PGSC0003DMT400003475	102603654	PI-PLC X domain-containing protein At5g67130, transcript variant X2	1.98028	2.46664	1.75567
30.6	signalling.MAP kinases	pgsc0003dmp400002477	moderately similar to ( 316) AT1G13680 | Symbols: | phospholipase C/ phosphoric diester hydrolase | chr1:4690409-4692702 FORWARDmoderately similar to ( 352) loc_os03g30130 12003.m08276 protein phospholipase C, putative, expressed PGSC0003DMT400003476	102603654	PI-PLC X domain-containing protein At5g67130, transcript variant X2	1.98028	2.46664	1.75567
30.6	signalling.MAP kinases	pgsc0003dmp400006284	moderately similar to ( 299) AT2G18170 | Symbols: ATMPK7, MPK7 | ATMPK7 (ARABIDOPSIS THALIANA MAP KINASE 7); MAP kinase/ kinase | chr2:7908178-7909374 REVERSEmoderately similar to ( 290) NTF3_TOBAC Mitogen-activated protein kinase homolog NTF3 (EC 2.7.11.24) (P43) - Nicotiana tabacum (Common tobacco)moderately similar to ( 288) loc_os02g05480 12002.m33552 protein OsMPK14 - putative MAPK based on …	102592852	mitogen-activated protein kinase 7	3.49273	3.16636	3.44626
20.1.7	stress.biotic.PR-proteins	pgsc0003dmp400002943	weakly similar to ( 199) AT2G21100 | Symbols: | disease resistance-responsive protein-related / dirigent protein-related | chr2:9048687-9049336 REVERSEweakly similar to ( 132) loc_os11g07830 12011.m04979 protein dirigent-like protein pDIR9, putative, expressedDirigent PGSC0003DMT400004111	102587761	dirigent protein 23-like	1.36023	2.90671	-1.81721
20.1.7	stress.biotic.PR-proteins	pgsc0003dmp400005234	weakly similar to ( 102) AT3G05660 | Symbols: AtRLP33 | AtRLP33 (Receptor Like Protein 33); kinase/ protein binding | chr3:1649258-1652001 REVERSEweakly similar to ( 115) loc_os12g10870 12012.m05069 protein verticillium wilt disease resistance protein, putative PGSC0003DMT400007523	107060159	phytosulfokine receptor 1-like	1.89274	1.49972	-2.74029
20.1.7	stress.biotic.PR-proteins	pgsc0003dmp400005235	weakly similar to ( 102) AT3G05660 | Symbols: AtRLP33 | AtRLP33 (Receptor Like Protein 33); kinase/ protein binding | chr3:1649258-1652001 REVERSEweakly similar to ( 115) loc_os12g10870 12012.m05069 protein verticillium wilt disease resistance protein, putative PGSC0003DMT400007525	107060159	phytosulfokine receptor 1-like	1.89274	1.49972	-2.74029
20.1.7.6.1	stress.biotic.PR-proteins.proteinase inhibitors.trypsin inhibitor	pgsc0003dmp400017936	very weakly similar to (95.1) AT1G17860 | Symbols: | trypsin and protease inhibitor family protein / Kunitz family protein | chr1:6149343-6149933 FORWARDvery weakly similar to (80.5) IAAS_WHEAT Endogenous alpha-amylase/subtilisin inhibitor (WASI) - Triticum aestivum (Wheat)STI STI Kunitz_legume PGSC0003DMT400026261	102592480	kunitz-type trypsin inhibitor alpha chain-like	-1.07272	-1.70385	12.2857
20.1.7.6.1	stress.biotic.PR-proteins.proteinase inhibitors.trypsin inhibitor	pgsc0003dmp400017937	weakly similar to ( 127) AT1G17860 | Symbols: | trypsin and protease inhibitor family protein / Kunitz family protein | chr1:6149343-6149933 FORWARDSTI STI Kunitz_legume PGSC0003DMT400026262	102592819	miraculin-like	-1.11657	-1.19927	2.29535
20.1.7	stress.biotic.PR-proteins	pgsc0003dmp400020756	weakly similar to ( 133) AT2G33060 | Symbols: AtRLP27 | AtRLP27 (Receptor Like Protein 27); kinase/ protein binding | chr2:14025661-14028087 FORWARDweakly similar to ( 128) loc_os01g04070 12001.m07042 protein verticillium wilt disease resistance protein, putative, expressed PGSC0003DMT400030579	102585364	receptor-like protein 12, transcript variant X2	-1.22192	1.07721	-3.89816
20.1.7	stress.biotic.PR-proteins	pgsc0003dmp400020757	weakly similar to ( 133) AT2G33060 | Symbols: AtRLP27 | AtRLP27 (Receptor Like Protein 27); kinase/ protein binding | chr2:14025661-14028087 FORWARDweakly similar to ( 128) loc_os01g04070 12001.m07042 protein verticillium wilt disease resistance protein, putative, expressed PGSC0003DMT400030580	102585364	receptor-like protein 12, transcript variant X2	-1.22192	1.07721	-3.89816
20.1.7	stress.biotic.PR-proteins	pgsc0003dmp400020758	weakly similar to ( 133) AT2G33060 | Symbols: AtRLP27 | AtRLP27 (Receptor Like Protein 27); kinase/ protein binding | chr2:14025661-14028087 FORWARDweakly similar to ( 128) loc_os01g04070 12001.m07042 protein verticillium wilt disease resistance protein, putative, expressed PGSC0003DMT400030581	102585364	receptor-like protein 12, transcript variant X2	-1.22192	1.07721	-3.89816
20.1.7.6.1	stress.biotic.PR-proteins.proteinase inhibitors.trypsin inhibitor	pgsc0003dmp400026699	moderately similar to ( 215) AT1G17860 | Symbols: | trypsin and protease inhibitor family protein / Kunitz family protein | chr1:6149343-6149933 FORWARDweakly similar to ( 103) KTI1_SOYBN Kunitz-type trypsin inhibitor KTI1 precursor - Glycine max (Soybean)very weakly similar to ( 100) loc_os04g44470 12004.m09406 protein alpha-amylase/subtilisin inhibitor, putative, expressedSTI STI Kunitz_legume …	102580870	miraculin	-1.24734	-1.23426	11.3427
20.1.7	stress.biotic.PR-proteins	pgsc0003dmp400038777	moderately similar to ( 377) AT4G27430 | Symbols: CIP7 | CIP7 (COP1-INTERACTING PROTEIN 7); transcription activator | chr4:13718817-13722736 FORWARDweakly similar to ( 172) loc_os07g26440 12007.m079669 protein CIP7, putative, expressed PGSC0003DMT400057620	102606073	uncharacterized LOC102606073	-1.3916	1.59529	-2.51713
20.1.7	stress.biotic.PR-proteins	pgsc0003dmp400038778	moderately similar to ( 367) AT4G27430 | Symbols: CIP7 | CIP7 (COP1-INTERACTING PROTEIN 7); transcription activator | chr4:13718817-13722736 FORWARDweakly similar to ( 172) loc_os07g26440 12007.m079669 protein CIP7, putative, expressed PGSC0003DMT400057621	102606073	uncharacterized LOC102606073	-1.3916	1.59529	-2.51713
20.1.7	stress.biotic.PR-proteins	pgsc0003dmp400051225	weakly similar to ( 166) AT5G17680 | Symbols: | disease resistance protein (TIR-NBS-LRR class), putative | chr5:5822999-5827153 FORWARDweakly similar to ( 113) loc_os01g15580 12001.m08156 protein disease resistance protein RGA2, putative, expressedTIR TIR PGSC0003DMT400075624	107057669	TMV resistance protein N-like	1.99537	1.89124	-1.56084
20.1.7	stress.biotic.PR-proteins	pgsc0003dmp400051226	moderately similar to ( 479) AT5G17680 | Symbols: | disease resistance protein (TIR-NBS-LRR class), putative | chr5:5822999-5827153 FORWARDweakly similar to ( 115) loc_os01g15580 12001.m08156 protein disease resistance protein RGA2, putative, expressedTIR NB-ARC TIR PGSC0003DMT400075625	107057669	TMV resistance protein N-like	1.99537	1.89124	-1.56084
20.1.7	stress.biotic.PR-proteins	pgsc0003dmp400054562	weakly similar to ( 104) AT5G17680 | Symbols: | disease resistance protein (TIR-NBS-LRR class), putative | chr5:5822999-5827153 FORWARD PGSC0003DMT400080442	107062368	TMV resistance protein N-like	-1.09457	1.11632	-2.13269
20.1.7	stress.biotic.PR-proteins	pgsc0003dmp400068650	nearly identical (1243) AT5G56220 | Symbols: | nucleoside-triphosphatase/ nucleotide binding | chr5:22754871-22757792 FORWARDnearly identical (1088) loc_os08g38970 12008.m07880 protein expressed protein PGSC0003DMT400096975	102592557	uncharacterized LOC102592557	3.19451	3.46274	2.87194
21.2	redox.ascorbate and glutathione	pgsc0003dmp400001530	moderately similar to ( 258) AT1G26100 | Symbols: | cytochrome B561 family protein | chr1:9022716-9024081 REVERSEweakly similar to ( 145) loc_os08g29520 12008.m06956 protein cytochrome b561, putative, expressedB561 Cytochrom_B561 PGSC0003DMT400002104	102580353	probable transmembrane ascorbate ferrireductase 4	1.40573	-1.23113	-2.90632
21.3	redox.heme	pgsc0003dmp400001974	highly similar to ( 510) AT5G20140 | Symbols: | SOUL heme-binding family protein | chr5:6799047-6800892 REVERSEmoderately similar to ( 451) loc_os06g39690 12006.m32107 protein SOUL heme-binding protein, expressedSOUL PGSC0003DMT400002733	102580389	heme-binding-like protein At3g10130, chloroplastic, transcript variant X1	-2.58999	-1.97117	-2.11198
21.4	redox.glutaredoxins	pgsc0003dmp400002367	moderately similar to ( 333) AT3G28850 | Symbols: | glutaredoxin family protein | chr3:10848669-10849955 FORWARDweakly similar to ( 192) loc_os02g51370 12002.m10171 protein glutaredoxin family protein, expressedGRX_GRX_like PGSC0003DMT400003334	102588614	uncharacterized protein At3g28850	-1.21786	-1.33126	-2.31735
21.4	redox.glutaredoxins	pgsc0003dmp400002368	moderately similar to ( 333) AT3G28850 | Symbols: | glutaredoxin family protein | chr3:10848669-10849955 FORWARDweakly similar to ( 192) loc_os02g51370 12002.m10171 protein glutaredoxin family protein, expressedGRX_GRX_like PGSC0003DMT400003335	102588614	uncharacterized protein At3g28850	-1.21786	-1.33126	-2.31735
21.2.1	redox.ascorbate and glutathione.ascorbate	pgsc0003dmp400003107	moderately similar to ( 377) AT3G09640 | Symbols: APX2, APX1B | APX2 (ASCORBATE PEROXIDASE 2); L-ascorbate peroxidase | chr3:2956301-2958163 FORWARDmoderately similar to ( 371) APX1_PEA L-ascorbate peroxidase, cytosolic (EC 1.11.1.11) (AP) (PsAPx01) - Pisum sativum (Garden pea)moderately similar to ( 362) loc_os07g49400 12007.m29412 protein OsAPx2 - Cytosolic Ascorbate Peroxidase encoding gene, e…	102578720	L-ascorbate peroxidase, cytosolic, transcript variant X2	-1.98204	-1.3887	-5.58333
21.5	redox.peroxiredoxin	pgsc0003dmp400004891	moderately similar to ( 233) AT3G52960 | Symbols: | peroxiredoxin type 2, putative | chr3:19639699-19640403 FORWARDmoderately similar to ( 248) loc_os06g42000 12006.m08732 protein peroxiredoxin-5, mitochondrial precursor, putative, expressedPRX5_like AHP1 Redoxin PRX_family PGSC0003DMT400007046	102596276	peroxiredoxin-2E-2, chloroplastic-like	2.19074	3.1481	1.24435
21.5	redox.peroxiredoxin	pgsc0003dmp400004894	moderately similar to ( 233) AT3G52960 | Symbols: | peroxiredoxin type 2, putative | chr3:19639699-19640403 FORWARDmoderately similar to ( 248) loc_os06g42000 12006.m08732 protein peroxiredoxin-5, mitochondrial precursor, putative, expressedPRX5_like AHP1 Redoxin PRX_family PGSC0003DMT400007049	102596276	peroxiredoxin-2E-2, chloroplastic-like	2.19074	3.1481	1.24435
21.1	redox.thioredoxin	pgsc0003dmp400006150	moderately similar to ( 248) AT4G29670 | Symbols: ACHT2 | thioredoxin family protein | chr4:14535983-14537108 REVERSEmoderately similar to ( 265) loc_os05g11090 12005.m27738 protein thioredoxin-like 6, chloroplast precursor, putative, expressed PGSC0003DMT400008881	102593001	thioredoxin-like 2, chloroplastic, transcript variant X2	-2.08202	-1.1965	-2.22407
21.1	redox.thioredoxin	pgsc0003dmp400020229	moderately similar to ( 214) AT5G06690 | Symbols: WCRKC1 | WCRKC1 (WCRKC THIOREDOXIN 1) | chr5:2060852-2061956 REVERSEweakly similar to ( 173) loc_os02g53400 12002.m10369 protein thioredoxin-like 5, chloroplast precursor, putative, expressed PGSC0003DMT400029694	102599560	thioredoxin-like 3-1, chloroplastic	2.37498	1.68577	1.15083
21.2.2	redox.ascorbate and glutathione.glutathione	pgsc0003dmp400021587	highly similar to ( 811) AT4G23100 | Symbols: RML1, PAD2, GSH1, CAD2 | GSH1 (GLUTAMATE-CYSTEINE LIGASE); glutamate-cysteine ligase | chr4:12103779-12106751 REVERSEhighly similar to ( 808) GSH1_BRAJU Glutamate--cysteine ligase, chloroplast precursor (EC 6.3.2.2) (Gamma-glutamylcysteine synthetase) (Gamma-ECS) (GCS) - Brassica juncea (Leaf mustard) (Indian mustard)highly similar to ( 759) loc_os05g…	102600891	glutamate--cysteine ligase, chloroplastic	1.25259	-1.27172	2.84811
21.2.2	redox.ascorbate and glutathione.glutathione	pgsc0003dmp400021588	highly similar to ( 866) AT4G23100 | Symbols: RML1, PAD2, GSH1, CAD2 | GSH1 (GLUTAMATE-CYSTEINE LIGASE); glutamate-cysteine ligase | chr4:12103779-12106751 REVERSEhighly similar to ( 863) GSH1_BRAJU Glutamate--cysteine ligase, chloroplast precursor (EC 6.3.2.2) (Gamma-glutamylcysteine synthetase) (Gamma-ECS) (GCS) - Brassica juncea (Leaf mustard) (Indian mustard)highly similar to ( 814) loc_os05g…	102600891	glutamate--cysteine ligase, chloroplastic	1.25259	-1.27172	2.84811
21.4	redox.glutaredoxins	pgsc0003dmp400021711	weakly similar to ( 187) AT1G64500 | Symbols: | glutaredoxin family protein | chr1:23953270-23954376 FORWARDweakly similar to ( 139) loc_os04g54860 12004.m10378 protein glutaredoxin family protein, expressedGRX_GRX_like PGSC0003DMT400031968	102606278	glutaredoxin domain-containing cysteine-rich protein 1	-2.68657	-1.51552	-3.801
21.4	redox.glutaredoxins	pgsc0003dmp400021712	moderately similar to ( 248) AT1G64500 | Symbols: | glutaredoxin family protein | chr1:23953270-23954376 FORWARDweakly similar to ( 149) loc_os01g13480 12001.m07957 protein electron transporter/ thiol-disulfide exchange intermediate, putative, expressedGRX_GRX_like PGSC0003DMT400031969	102606278	glutaredoxin domain-containing cysteine-rich protein 1	-2.68657	-1.51552	-3.801
21.3	redox.heme	pgsc0003dmp400029554	moderately similar to ( 207) AT3G10520 | Symbols: AHB2, GLB2, ARATH GLB2, NSHB2 | AHB2 (ARABIDOPSIS HAEMOGLOBIN 2); oxygen transporter | chr3:3276516-3277765 REVERSEmoderately similar to ( 222) HBL2_GOSHI Non-symbiotic hemoglobin 2 (Hb2) (GOShi GLB2) - Gossypium hirsutum (Upland cotton)weakly similar to ( 149) loc_os03g13150 12003.m06761 protein non-symbiotic hemoglobin 3, putativeglobin PGSC0003…	102600329	non-symbiotic hemoglobin 2	1.33626	1.40421	-2.10588
21.4	redox.glutaredoxins	pgsc0003dmp400034189	weakly similar to ( 117) AT4G33040 | Symbols: | glutaredoxin family protein | chr4:15940779-15941213 REVERSEvery weakly similar to (89.7) loc_os05g10930 12005.m05563 protein OsGrx_C15 - glutaredoxin subgroup III, expressed PGSC0003DMT400050646	102605242	glutaredoxin-C6-like	-1.22498	-2.71441	2.30968
21.4	redox.glutaredoxins	pgsc0003dmp400039301	weakly similar to ( 162) AT4G15660 | Symbols: | glutaredoxin family protein | chr4:8925928-8926236 FORWARDweakly similar to ( 127) loc_os01g27140 12001.m09165 protein glutaredoxin, putative, expressedGRX_GRXh_1_2_like PGSC0003DMT400058374	102598582	monothiol glutaredoxin-S3	1.21935	1.00416	-6.68562
21.1	redox.thioredoxin	pgsc0003dmp400040330	weakly similar to ( 177) AT5G16400 | Symbols: TRXF2, ATF2 | ATF2; enzyme activator | chr5:5363905-5365249 REVERSEweakly similar to ( 172) TRXF_PEA Thioredoxin F-type, chloroplast precursor (TRX-F) - Pisum sativum (Garden pea)weakly similar to ( 166) loc_os01g68480 12001.m12951 protein thioredoxin F-type, chloroplast precursor, putative, expressedThioredoxin TRX_family PGSC0003DMT400059966	102579084	thioredoxin F1, chloroplastic-like	-2.79141	-1.96581	-3.11323
21.1	redox.thioredoxin	pgsc0003dmp400041680	weakly similar to ( 193) AT1G76760 | Symbols: ATY1, TRX-Y1 | ATY1 (ARABIDOPSIS THIOREDOXIN Y1); electron carrier/ protein disulfide oxidoreductase | chr1:28811873-28812948 REVERSEvery weakly similar to (90.1) TRXM_CHLRE Thioredoxin M-type, chloroplast precursor (TRX-M) (Thioredoxin CH2) - Chlamydomonas reinhardtiiweakly similar to ( 167) loc_os01g73234 12001.m150920 protein thioredoxin-like prote…	102584454	thioredoxin-like protein slr0233	-1.25603	-1.37557	2.40861
21.2	redox.ascorbate and glutathione	pgsc0003dmp400044979	weakly similar to ( 160) AT3G19000 | Symbols: | oxidoreductase, 2OG-Fe(II) oxygenase family protein | chr3:6554004-6554987 REVERSEweakly similar to ( 103) loc_os08g15149 12008.m05637 protein oxidoreductase, 2OG-Fe oxygenase family protein, expressed PGSC0003DMT400066715	102590301	flavonol synthase/flavanone 3-hydroxylase-like	1.49141	2.5981	-1.79916
21.2.2	redox.ascorbate and glutathione.glutathione	pgsc0003dmp400045625	moderately similar to ( 302) AT4G31870 | Symbols: ATGPX7 | ATGPX7 (glutathione peroxidase 7); glutathione peroxidase | chr4:15410205-15411617 FORWARDmoderately similar to ( 287) GPX1_PEA Phospholipid hydroperoxide glutathione peroxidase, chloroplast precursor (EC 1.11.1.12) (PHGPx) - Pisum sativum (Garden pea)moderately similar to ( 306) loc_os06g08670 12006.m05586 protein phospholipid hydroperox…	102591042	probable phospholipid hydroperoxide glutathione peroxidase	-2.04051	-1.57029	-2.36561
21.2.1	redox.ascorbate and glutathione.ascorbate	pgsc0003dmp400053709	moderately similar to ( 385) AT4G09010 | Symbols: APX4 | APX4 (ASCORBATE PEROXIDASE 4); heme binding / peroxidase | chr4:5777502-5779338 REVERSEvery weakly similar to (80.9) APX3_ORYSA Probable L-ascorbate peroxidase 3 (EC 1.11.1.11) (OsAPx03) - Oryza sativa (Rice)moderately similar to ( 380) loc_os04g51300 12004.m10026 protein L-ascorbate peroxidase, chloroplast precursor, putative, expressedasc…	102585566	thylakoid lumenal 29 kDa protein, chloroplastic	-1.60955	1.09551	-3.12726
21.2.1	redox.ascorbate and glutathione.ascorbate	pgsc0003dmp400053710	moderately similar to ( 432) AT4G09010 | Symbols: APX4 | APX4 (ASCORBATE PEROXIDASE 4); heme binding / peroxidase | chr4:5777502-5779338 REVERSEmoderately similar to ( 434) loc_os04g51300 12004.m10026 protein L-ascorbate peroxidase, chloroplast precursor, putative, expressedascorbate_peroxidase PGSC0003DMT400079219	102585566	thylakoid lumenal 29 kDa protein, chloroplastic	-1.60955	1.09551	-3.12726
26.12	misc.peroxidases	pgsc0003dmp400001014	moderately similar to ( 300) AT5G40150 | Symbols: | peroxidase, putative | chr5:16059750-16060736 REVERSEweakly similar to ( 167) PER2_ARAHY Cationic peroxidase 2 precursor (EC 1.11.1.7) (PNPC2) - Arachis hypogaea (Peanut)moderately similar to ( 256) loc_os02g50770 12002.m10111 protein peroxidase 65 precursor, putative, expressedsecretory_peroxidase plant_peroxidase peroxidase ascorbate_peroxidas…	102580657	peroxidase 63	-1.07056	1.5221	-2.19839
26.12	misc.peroxidases	pgsc0003dmp400001015	moderately similar to ( 419) AT5G40150 | Symbols: | peroxidase, putative | chr5:16059750-16060736 REVERSEmoderately similar to ( 224) PER2_ARAHY Cationic peroxidase 2 precursor (EC 1.11.1.7) (PNPC2) - Arachis hypogaea (Peanut)moderately similar to ( 359) loc_os02g50770 12002.m10111 protein peroxidase 65 precursor, putative, expressedsecretory_peroxidase plant_peroxidase peroxidase ascorbate_perox…	102580657	peroxidase 63	-1.07056	1.5221	-2.19839
26.12	misc.peroxidases	pgsc0003dmp400003169	moderately similar to ( 394) AT2G37130 | Symbols: | peroxidase 21 (PER21) (P21) (PRXR5) | chr2:15598225-15599734 REVERSEweakly similar to ( 157) PER1_ARAHY Cationic peroxidase 1 precursor (EC 1.11.1.7) (PNPC1) - Arachis hypogaea (Peanut)moderately similar to ( 336) loc_os07g49360 12007.m09145 protein peroxidase 21 precursor, putative, expressedsecretory_peroxidase plant_peroxidase peroxidase PGSC…	107063518	peroxidase 21	-1.13612	1.83895	5.44254
26.12	misc.peroxidases	pgsc0003dmp400003170	moderately similar to ( 471) AT2G37130 | Symbols: | peroxidase 21 (PER21) (P21) (PRXR5) | chr2:15598225-15599734 REVERSEweakly similar to ( 187) PER1_ARAHY Cationic peroxidase 1 precursor (EC 1.11.1.7) (PNPC1) - Arachis hypogaea (Peanut)moderately similar to ( 385) loc_os07g49360 12007.m09145 protein peroxidase 21 precursor, putative, expressedsecretory_peroxidase plant_peroxidase peroxidase PGSC…	107063518	peroxidase 21	-1.13612	1.83895	5.44254
26.12	misc.peroxidases	pgsc0003dmp400009021	moderately similar to ( 248) AT5G05340 | Symbols: | peroxidase, putative | chr5:1579142-1580819 REVERSEmoderately similar to ( 359) PERX_SOLTU Suberization-associated anionic peroxidase precursor (EC 1.11.1.7) (POPA) - Solanum tuberosum (Potato)moderately similar to ( 273) loc_os02g14440 12002.m33626 protein peroxidase 68 precursor, putative, expressedsecretory_peroxidase plant_peroxidase peroxid…	102583921	suberization-associated anionic peroxidase 2-like	1.11321	-2.51898	2.52747
26.12	misc.peroxidases	pgsc0003dmp400020640	moderately similar to ( 431) AT5G05340 | Symbols: | peroxidase, putative | chr5:1579142-1580819 REVERSEmoderately similar to ( 414) PERP7_BRARA Peroxidase P7 (EC 1.11.1.7) (TP7) - Brassica rapa (Turnip)moderately similar to ( 426) loc_os12g02080 12012.m04210 protein peroxidase 52 precursor, putative, expressedsecretory_peroxidase plant_peroxidase peroxidase ascorbate_peroxidase PGSC0003DMT4000304…	102582282	peroxidase P7-like	1.2116	1.36914	3.40172
26.12	misc.peroxidases	pgsc0003dmp400022299	moderately similar to ( 391) AT2G41480 | Symbols: | electron carrier/ heme binding / peroxidase | chr2:17296986-17298729 REVERSEmoderately similar to ( 451) PER2_ARAHY Cationic peroxidase 2 precursor (EC 1.11.1.7) (PNPC2) - Arachis hypogaea (Peanut)moderately similar to ( 362) loc_os01g07770 12001.m07404 protein peroxidase 25 precursor, putativesecretory_peroxidase plant_peroxidase peroxidase PGS…	102585502	peroxidase N1	-1.17992	-3.15637	4.54785
26.12	misc.peroxidases	pgsc0003dmp400024741	moderately similar to ( 428) AT5G05340 | Symbols: | peroxidase, putative | chr5:1579142-1580819 REVERSEmoderately similar to ( 411) PERP7_BRARA Peroxidase P7 (EC 1.11.1.7) (TP7) - Brassica rapa (Turnip)moderately similar to ( 414) loc_os11g02130 12011.m04413 protein peroxidase 52 precursor, putative, expressedsecretory_peroxidase plant_peroxidase peroxidase ascorbate_peroxidase PGSC0003DMT4000364…	102602226	peroxidase P7-like	2.05975	2.43855	-1.94712
26.12	misc.peroxidases	pgsc0003dmp400043334	weakly similar to ( 147) AT4G37520 | Symbols: | peroxidase 50 (PER50) (P50) (PRXR2) | chr4:17631704-17633060 FORWARDvery weakly similar to (82.0) PER1_HORVU Peroxidase 1 precursor (EC 1.11.1.7) - Hordeum vulgare (Barley)weakly similar to ( 137) loc_os07g02440 12007.m04716 protein peroxidase 50 precursor, putative, expressedsecretory_peroxidase PGSC0003DMT400064269	102592844	peroxidase 51	-1.1559	-2.60022	5.58682
26.12	misc.peroxidases	pgsc0003dmp400043335	moderately similar to ( 437) AT4G37530 | Symbols: | peroxidase, putative | chr4:17634786-17636008 FORWARDmoderately similar to ( 230) PER1_ORYSA Peroxidase 1 precursor (EC 1.11.1.7) - Oryza sativa (Rice)moderately similar to ( 414) loc_os07g02440 12007.m04716 protein peroxidase 50 precursor, putative, expressedsecretory_peroxidase plant_peroxidase peroxidase PGSC0003DMT400064270	102592844	peroxidase 51	-1.1559	-2.60022	5.58682
26.12	misc.peroxidases	pgsc0003dmp400043519	weakly similar to ( 148) AT1G71695 | Symbols: | peroxidase 12 (PER12) (P12) (PRXR6) | chr1:26964359-26966557 FORWARDvery weakly similar to (92.4) PER2_HORVU Peroxidase 2 (EC 1.11.1.7) (Fragment) - Hordeum vulgare (Barley)weakly similar to ( 131) loc_os01g73170 12001.m13346 protein peroxidase 12 precursor, putative, expressedsecretory_peroxidase plant_peroxidase PGSC0003DMT400064551	102586327	peroxidase 12-like	4.48962	8.86337	1.93381
26.12	misc.peroxidases	pgsc0003dmp400043522	moderately similar to ( 420) AT1G71695 | Symbols: | peroxidase 12 (PER12) (P12) (PRXR6) | chr1:26964359-26966557 FORWARDmoderately similar to ( 228) PER1_ARAHY Cationic peroxidase 1 precursor (EC 1.11.1.7) (PNPC1) - Arachis hypogaea (Peanut)moderately similar to ( 351) loc_os01g73220 12001.m13351 protein peroxidase 12 precursor, putative, expressedsecretory_peroxidase plant_peroxidase peroxidase …	102586327	peroxidase 12-like	4.48962	8.86337	1.93381
26.12	misc.peroxidases	pgsc0003dmp400046177	weakly similar to ( 166) AT5G05340 | Symbols: | peroxidase, putative | chr5:1579142-1580819 REVERSEweakly similar to ( 183) PER1_ARAHY Cationic peroxidase 1 precursor (EC 1.11.1.7) (PNPC1) - Arachis hypogaea (Peanut)weakly similar to ( 175) loc_os12g02060 12012.m04208 protein cationic peroxidase 1 precursor, putativesecretory_peroxidase plant_peroxidase PGSC0003DMT400068340	102601606	cationic peroxidase 1-like	2.49936	1.53917	-2.54073
26.12	misc.peroxidases	pgsc0003dmp400046178	moderately similar to ( 352) AT5G05340 | Symbols: | peroxidase, putative | chr5:1579142-1580819 REVERSEmoderately similar to ( 392) PER1_ARAHY Cationic peroxidase 1 precursor (EC 1.11.1.7) (PNPC1) - Arachis hypogaea (Peanut)moderately similar to ( 354) loc_os06g35520 12006.m08089 protein peroxidase 52 precursor, putative, expressedsecretory_peroxidase plant_peroxidase peroxidase ascorbate_peroxid…	102601606	cationic peroxidase 1-like	2.49936	1.53917	-2.54073
26.12	misc.peroxidases	pgsc0003dmp400051440	moderately similar to ( 386) AT4G30170 | Symbols: | peroxidase, putative | chr4:14762922-14764482 FORWARDmoderately similar to ( 240) PERX_TOBAC Lignin-forming anionic peroxidase precursor (EC 1.11.1.7) (TOPA) - Nicotiana tabacum (Common tobacco)moderately similar to ( 368) loc_os03g55420 12003.m10457 protein peroxidase 35 precursor, putative, expressedsecretory_peroxidase plant_peroxidase peroxi…	102594915	peroxidase 45-like	2.64886	13.4897	7.11645
26.9	misc.glutathione S transferases	pgsc0003dmp400003220	very weakly similar to (86.7) loc_os09g29200 12009.m06071 protein glutathione S-transferase, putative, expressedGST_C_Tau PGSC0003DMT400004530	102589684	glutathione transferase GST 23-like, transcript variant X2	1.19278	-1.37039	2.21042
26.9	misc.glutathione S transferases	pgsc0003dmp400003221	moderately similar to ( 211) AT2G29420 | Symbols: ATGSTU7, GST25 | ATGSTU7 (ARABIDOPSIS THALIANA GLUTATHIONE S-TRANSFERASE TAU 7); glutathione transferase | chr2:12618111-12618871 REVERSEmoderately similar to ( 211) GSTX6_SOYBN Probable glutathione S-transferase (EC 2.5.1.18) (Heat shock protein 26A) (G2-4) - Glycine max (Soybean)moderately similar to ( 221) loc_os09g29200 12009.m06071 protein gl…	102589684	glutathione transferase GST 23-like, transcript variant X2	1.19278	-1.37039	2.21042
26.9	misc.glutathione S transferases	pgsc0003dmp400003867	weakly similar to ( 186) AT3G09270 | Symbols: ATGSTU8 | ATGSTU8 (GLUTATHIONE S-TRANSFERASE TAU 8); glutathione transferase | chr3:2848407-2849226 REVERSEmoderately similar to ( 278) GSTX1_SOLTU Probable glutathione S-transferase (EC 2.5.1.18) (Pathogenesis-related protein 1) - Solanum tuberosum (Potato)weakly similar to ( 184) loc_os01g72150 12001.m13251 protein glutathione S-transferase, putativ…	102600033	probable glutathione S-transferase	2.59932	2.28299	1.2018
26.9	misc.glutathione S transferases	pgsc0003dmp400003868	weakly similar to ( 104) GSTX3_TOBAC Probable glutathione S-transferase (EC 2.5.1.18) (Auxin-induced protein PCNT103) - Nicotiana tabacum (Common tobacco)GST_C_Tau PGSC0003DMT400005537	102600033	probable glutathione S-transferase	2.59932	2.28299	1.2018
26.9	misc.glutathione S transferases	pgsc0003dmp400003870	weakly similar to ( 148) AT3G09270 | Symbols: ATGSTU8 | ATGSTU8 (GLUTATHIONE S-TRANSFERASE TAU 8); glutathione transferase | chr3:2848407-2849226 REVERSEmoderately similar to ( 252) GSTX1_SOLTU Probable glutathione S-transferase (EC 2.5.1.18) (Pathogenesis-related protein 1) - Solanum tuberosum (Potato)weakly similar to ( 140) loc_os01g72130 12001.m13249 protein glutathione S-transferase, putativ…	102599376	probable glutathione S-transferase	1.4512	-1.69683	3.63873
26.9	misc.glutathione S transferases	pgsc0003dmp400003871	weakly similar to ( 104) GSTX1_SOLTU Probable glutathione S-transferase (EC 2.5.1.18) (Pathogenesis-related protein 1) - Solanum tuberosum (Potato)GST_C_Tau PGSC0003DMT400005543	102599376	probable glutathione S-transferase	1.4512	-1.69683	3.63873
26.9	misc.glutathione S transferases	pgsc0003dmp400003872	weakly similar to ( 182) AT3G09270 | Symbols: ATGSTU8 | ATGSTU8 (GLUTATHIONE S-TRANSFERASE TAU 8); glutathione transferase | chr3:2848407-2849226 REVERSEmoderately similar to ( 410) GSTX1_SOLTU Probable glutathione S-transferase (EC 2.5.1.18) (Pathogenesis-related protein 1) - Solanum tuberosum (Potato)weakly similar to ( 191) loc_os03g39850 12003.m09068 protein glutathione S-transferase, putativ…	102599054	probable glutathione S-transferase	1.66067	-1.25957	2.33103
26.9	misc.glutathione S transferases	pgsc0003dmp400003873	weakly similar to ( 185) GSTX1_SOLTU Probable glutathione S-transferase (EC 2.5.1.18) (Pathogenesis-related protein 1) - Solanum tuberosum (Potato) PGSC0003DMT400005545	102599054	probable glutathione S-transferase	1.66067	-1.25957	2.33103
26.9	misc.glutathione S transferases	pgsc0003dmp400003874	weakly similar to ( 177) AT3G09270 | Symbols: ATGSTU8 | ATGSTU8 (GLUTATHIONE S-TRANSFERASE TAU 8); glutathione transferase | chr3:2848407-2849226 REVERSEmoderately similar to ( 298) GSTX1_SOLTU Probable glutathione S-transferase (EC 2.5.1.18) (Pathogenesis-related protein 1) - Solanum tuberosum (Potato)weakly similar to ( 176) loc_os01g72130 12001.m13249 protein glutathione S-transferase, putativ…	102600356	probable glutathione S-transferase	2.08512	-1.14096	1.60006
26.9	misc.glutathione S transferases	pgsc0003dmp400003882	weakly similar to ( 142) AT2G29420 | Symbols: ATGSTU7, GST25 | ATGSTU7 (ARABIDOPSIS THALIANA GLUTATHIONE S-TRANSFERASE TAU 7); glutathione transferase | chr2:12618111-12618871 REVERSEweakly similar to ( 185) GSTX1_SOLTU Probable glutathione S-transferase (EC 2.5.1.18) (Pathogenesis-related protein 1) - Solanum tuberosum (Potato)weakly similar to ( 146) loc_os10g38540 12010.m06623 protein glutathi…	102597085	probable glutathione S-transferase	2.08254	1.25411	1.18424
26.9	misc.glutathione S transferases	pgsc0003dmp400003883	moderately similar to ( 201) AT3G09270 | Symbols: ATGSTU8 | ATGSTU8 (GLUTATHIONE S-TRANSFERASE TAU 8); glutathione transferase | chr3:2848407-2849226 REVERSEmoderately similar to ( 303) GSTX3_TOBAC Probable glutathione S-transferase (EC 2.5.1.18) (Auxin-induced protein PCNT103) - Nicotiana tabacum (Common tobacco)weakly similar to ( 186) loc_os01g72130 12001.m13249 protein glutathione S-transfera…	102597085	probable glutathione S-transferase	2.08254	1.25411	1.18424
26.9	misc.glutathione S transferases	pgsc0003dmp400029243	moderately similar to ( 236) AT3G03190 | Symbols: ATGSTF11, ATGSTF6 | ATGSTF11 (GLUTATHIONE S-TRANSFERASE F11); glutathione transferase | chr3:735071-735877 FORWARDweakly similar to ( 162) GSTF2_TOBAC Glutathione S-transferase APIC (EC 2.5.1.18) (GST class-phi) - Nicotiana tabacum (Common tobacco)weakly similar to ( 170) loc_os03g04260 12003.m05957 protein glutathione S-transferase, putative, exp…	102589882	glutathione S-transferase F11	-2.06708	-1.07152	-2.6812
26.9	misc.glutathione S transferases	pgsc0003dmp400036810	moderately similar to ( 275) AT1G17180 | Symbols: ATGSTU25 | ATGSTU25 (GLUTATHIONE S-TRANSFERASE TAU 25); glutathione transferase | chr1:5872208-5872958 FORWARDmoderately similar to ( 303) GSTX4_TOBAC Probable glutathione S-transferase (EC 2.5.1.18) (Auxin-induced protein PCNT107) - Nicotiana tabacum (Common tobacco)moderately similar to ( 204) loc_os09g20220 12009.m05229 protein glutathione S-tr…	102603110	probable glutathione S-transferase	1.56858	-1.4408	2.10934
26.9	misc.glutathione S transferases	pgsc0003dmp400039215	moderately similar to ( 273) AT1G10370 | Symbols: GST30, ATGSTU17, GST30B, ERD9 | ERD9 (EARLY-RESPONSIVE TO DEHYDRATION 9); glutathione transferase | chr1:3397274-3398273 REVERSEmoderately similar to ( 202) GSTU6_ORYSA Probable glutathione S-transferase GSTU6 (EC 2.5.1.18) (28 kDa cold-induced protein) - Oryza sativa (Rice)moderately similar to ( 229) loc_os10g38140 12010.m06597 protein glutathio…	102590689	glutathione S-transferase U17-like, transcript variant X1	-1.09412	2.39535	-2.77294
26.9	misc.glutathione S transferases	pgsc0003dmp400039216	moderately similar to ( 264) AT1G10370 | Symbols: GST30, ATGSTU17, GST30B, ERD9 | ERD9 (EARLY-RESPONSIVE TO DEHYDRATION 9); glutathione transferase | chr1:3397274-3398273 REVERSEweakly similar to ( 179) GSTU6_ORYSA Probable glutathione S-transferase GSTU6 (EC 2.5.1.18) (28 kDa cold-induced protein) - Oryza sativa (Rice)moderately similar to ( 202) loc_os10g38501 12010.m65374 protein glutathione S…	102590689	glutathione S-transferase U17-like, transcript variant X1	-1.09412	2.39535	-2.77294
26.9	misc.glutathione S transferases	pgsc0003dmp400042884	GST_C_Tau PGSC0003DMT400063685	102602918	glutathione transferase GST 23-like	-1.15866	-1.0294	2.14205
26.9	misc.glutathione S transferases	pgsc0003dmp400042885	weakly similar to ( 158) AT2G29420 | Symbols: ATGSTU7, GST25 | ATGSTU7 (ARABIDOPSIS THALIANA GLUTATHIONE S-TRANSFERASE TAU 7); glutathione transferase | chr2:12618111-12618871 REVERSEweakly similar to ( 151) GSTX6_SOYBN Probable glutathione S-transferase (EC 2.5.1.18) (Heat shock protein 26A) (G2-4) - Glycine max (Soybean)weakly similar to ( 148) loc_os09g29200 12009.m06071 protein glutathione S-…	102602918	glutathione transferase GST 23-like	-1.15866	-1.0294	2.14205
26.9	misc.glutathione S transferases	pgsc0003dmp400043815	moderately similar to ( 219) AT3G09270 | Symbols: ATGSTU8 | ATGSTU8 (GLUTATHIONE S-TRANSFERASE TAU 8); glutathione transferase | chr3:2848407-2849226 REVERSEmoderately similar to ( 216) GSTX3_TOBAC Probable glutathione S-transferase (EC 2.5.1.18) (Auxin-induced protein PCNT103) - Nicotiana tabacum (Common tobacco)weakly similar to ( 194) loc_os09g29200 12009.m06071 protein glutathione S-transfera…	102578973	probable glutathione S-transferase	-1.12292	-2.76917	9.207
26.9	misc.glutathione S transferases	pgsc0003dmp400043816	very weakly similar to (96.3) AT3G09270 | Symbols: ATGSTU8 | ATGSTU8 (GLUTATHIONE S-TRANSFERASE TAU 8); glutathione transferase | chr3:2848407-2849226 REVERSEvery weakly similar to (98.2) GSTX3_TOBAC Probable glutathione S-transferase (EC 2.5.1.18) (Auxin-induced protein PCNT103) - Nicotiana tabacum (Common tobacco)GST_C_Tau PGSC0003DMT400064984	102578973	probable glutathione S-transferase	-1.12292	-2.76917	9.207
26.9	misc.glutathione S transferases	pgsc0003dmp400050126	weakly similar to ( 195) AT2G29420 | Symbols: ATGSTU7, GST25 | ATGSTU7 (ARABIDOPSIS THALIANA GLUTATHIONE S-TRANSFERASE TAU 7); glutathione transferase | chr2:12618111-12618871 REVERSEmoderately similar to ( 207) GSTX6_SOYBN Probable glutathione S-transferase (EC 2.5.1.18) (Heat shock protein 26A) (G2-4) - Glycine max (Soybean)weakly similar to ( 198) loc_os01g72140 12001.m13250 protein glutathion…	102584494	probable glutathione S-transferase	1.27216	-1.38652	4.98371
26.9	misc.glutathione S transferases	pgsc0003dmp400050127	weakly similar to ( 135) AT2G29420 | Symbols: ATGSTU7, GST25 | ATGSTU7 (ARABIDOPSIS THALIANA GLUTATHIONE S-TRANSFERASE TAU 7); glutathione transferase | chr2:12618111-12618871 REVERSEweakly similar to ( 148) GSTX3_TOBAC Probable glutathione S-transferase (EC 2.5.1.18) (Auxin-induced protein PCNT103) - Nicotiana tabacum (Common tobacco)weakly similar to ( 136) loc_os03g39850 12003.m09068 protein g…	102584494	probable glutathione S-transferase	1.27216	-1.38652	4.98371
26.9	misc.glutathione S transferases	pgsc0003dmp400055574	moderately similar to ( 298) AT3G55040 | Symbols: GSTL2 | GSTL2 | chr3:20398718-20400305 REVERSEmoderately similar to ( 254) IN21_MAIZE IN2-1 protein - Zea mays (Maize)moderately similar to ( 297) loc_os03g17470 12003.m07174 protein IN2-1 protein, putative, expressedGST_C_Lambda PGSC0003DMT400082421	102605464	protein IN2-1 homolog B-like, transcript variant X1	-1.20829	1.17971	-2.99582
26.9	misc.glutathione S transferases	pgsc0003dmp400055575	moderately similar to ( 302) AT3G55040 | Symbols: GSTL2 | GSTL2 | chr3:20398718-20400305 REVERSEmoderately similar to ( 259) IN21_MAIZE IN2-1 protein - Zea mays (Maize)moderately similar to ( 306) loc_os03g17470 12003.m07174 protein IN2-1 protein, putative, expressedGST_C_Lambda PGSC0003DMT400082422	102605464	protein IN2-1 homolog B-like, transcript variant X1	-1.20829	1.17971	-2.99582
26.9	misc.glutathione S transferases	pgsc0003dmp400055576	moderately similar to ( 302) AT3G55040 | Symbols: GSTL2 | GSTL2 | chr3:20398718-20400305 REVERSEmoderately similar to ( 258) IN21_MAIZE IN2-1 protein - Zea mays (Maize)moderately similar to ( 306) loc_os03g17470 12003.m07174 protein IN2-1 protein, putative, expressedGST_C_Lambda PGSC0003DMT400082423	102605464	protein IN2-1 homolog B-like, transcript variant X1	-1.20829	1.17971	-2.99582
16.2.1.7	secondary metabolism.phenylpropanoids.lignin biosynthesis.CCR1	pgsc0003dmp400001034	moderately similar to ( 202) AT5G14700 | Symbols: | cinnamoyl-CoA reductase-related | chr5:4740502-4743327 REVERSEweakly similar to ( 179) loc_os05g50250 12005.m09094 protein dihydroflavonol-4-reductase, putative, expressed PGSC0003DMT400001400	102593519	tetraketide alpha-pyrone reductase 1	-1.19781	-2.57522	1.22918
16.2.1.9	secondary metabolism.phenylpropanoids.lignin biosynthesis.COMT	pgsc0003dmp400001123	weakly similar to ( 188) AT5G54160 | Symbols: ATOMT1, OMT1 | ATOMT1 (O-METHYLTRANSFERASE 1); caffeate O-methyltransferase/ myricetin 3'-O-methyltransferase/ quercetin 3-O-methyltransferase | chr5:21982075-21984167 FORWARDmoderately similar to ( 246) COMT1_CAPAN Caffeic acid 3-O-methyltransferase (EC 2.1.1.68) (S-adenosysl-L-methionine:caffeic acid 3-O-methyltransferase) (COMT) (CAOMT) - Capsicum …	102590869	caffeic acid 3-O-methyltransferase	-1.42189	-1.43245	-2.33857
16.2.1.9	secondary metabolism.phenylpropanoids.lignin biosynthesis.COMT	pgsc0003dmp400001124	highly similar to ( 573) AT5G54160 | Symbols: ATOMT1, OMT1 | ATOMT1 (O-METHYLTRANSFERASE 1); caffeate O-methyltransferase/ myricetin 3'-O-methyltransferase/ quercetin 3-O-methyltransferase | chr5:21982075-21984167 FORWARDhighly similar to ( 686) COMT1_CAPAN Caffeic acid 3-O-methyltransferase (EC 2.1.1.68) (S-adenosysl-L-methionine:caffeic acid 3-O-methyltransferase) (COMT) (CAOMT) - Capsicum annu…	102590869	caffeic acid 3-O-methyltransferase	-1.42189	-1.43245	-2.33857
16.10	secondary metabolism.simple phenols	pgsc0003dmp400009719	moderately similar to ( 437) AT4G39830 | Symbols: | L-ascorbate oxidase, putative | chr4:18479103-18481184 FORWARDmoderately similar to ( 318) ASO_TOBAC L-ascorbate oxidase precursor (EC 1.10.3.3) (Ascorbase) (ASO) - Nicotiana tabacum (Common tobacco)moderately similar to ( 389) loc_os09g20090 12009.m05216 protein L-ascorbate oxidase precursor, putative, expressedCu-oxidase_2 PGSC0003DMT400014067	102582168	L-ascorbate oxidase-like	6.74797	1.26058	1.22731
16.10	secondary metabolism.simple phenols	pgsc0003dmp400009720	highly similar to ( 808) AT4G39830 | Symbols: | L-ascorbate oxidase, putative | chr4:18479103-18481184 FORWARDhighly similar to ( 586) ASO_CUCMA L-ascorbate oxidase precursor (EC 1.10.3.3) (Ascorbase) (ASO) - Cucurbita maxima (Pumpkin) (Winter squash)highly similar to ( 728) loc_os09g20090 12009.m05216 protein L-ascorbate oxidase precursor, putative, expressedSufI Cu-oxidase_3 Cu-oxidase Cu-oxida…	102582168	L-ascorbate oxidase-like	6.74797	1.26058	1.22731
16.2.1.6	secondary metabolism.phenylpropanoids.lignin biosynthesis.CCoAOMT	pgsc0003dmp400011021	moderately similar to ( 446) AT4G34050 | Symbols: | caffeoyl-CoA 3-O-methyltransferase, putative | chr4:16310844-16311973 FORWARDmoderately similar to ( 458) CAMT5_TOBAC Caffeoyl-CoA O-methyltransferase 5 (EC 2.1.1.104) (Trans-caffeoyl-CoA 3-O-methyltransferase 5) (CCoAMT-5) (CCoAOMT-5) - Nicotiana tabacum (Common tobacco)moderately similar to ( 425) loc_os06g06980 12006.m31989 protein caffeoyl-C…	102595685	caffeoyl-CoA O-methyltransferase 5-like	1.17959	3.6424	-2.02064
16.2.1.6	secondary metabolism.phenylpropanoids.lignin biosynthesis.CCoAOMT	pgsc0003dmp400011022	moderately similar to ( 265) AT4G34050 | Symbols: | caffeoyl-CoA 3-O-methyltransferase, putative | chr4:16310844-16311973 FORWARDmoderately similar to ( 272) CAMT5_TOBAC Caffeoyl-CoA O-methyltransferase 5 (EC 2.1.1.104) (Trans-caffeoyl-CoA 3-O-methyltransferase 5) (CCoAMT-5) (CCoAOMT-5) - Nicotiana tabacum (Common tobacco)moderately similar to ( 249) loc_os06g06980 12006.m31989 protein caffeoyl-C…	102595685	caffeoyl-CoA O-methyltransferase 5-like	1.17959	3.6424	-2.02064
16.2.1.6	secondary metabolism.phenylpropanoids.lignin biosynthesis.CCoAOMT	pgsc0003dmp400011444	moderately similar to ( 263) AT1G67980 | Symbols: CCOAMT | CCoAMT; caffeoyl-CoA O-methyltransferase | chr1:25488239-25488934 FORWARDmoderately similar to ( 249) CAMT_MEDSA Caffeoyl-CoA O-methyltransferase (EC 2.1.1.104) (Trans-caffeoyl-CoA 3-O-methyltransferase) (CCoAMT) (CCoAOMT) - Medicago sativa (Alfalfa)moderately similar to ( 248) loc_os06g06980 12006.m31989 protein caffeoyl-CoA O-methyltran…	102599242	flavonoid 3',5'-methyltransferase-like	-1.30016	-1.64239	-2.28587
16.2	secondary metabolism.phenylpropanoids	pgsc0003dmp400026651	highly similar to ( 650) AT5G63380 | Symbols: | 4-coumarate--CoA ligase family protein / 4-coumaroyl-CoA synthase family protein | chr5:25387581-25390026 REVERSEmoderately similar to ( 314) 4CL1_TOBAC 4-coumarate--CoA ligase 1 (EC 6.2.1.12) (4CL 1) (4-coumaroyl-CoA synthase 1) - Nicotiana tabacum (Common tobacco)highly similar to ( 518) loc_os01g67530 12001.m12857 protein 4-coumarate--CoA ligase …	102588483	4-coumarate--CoA ligase-like 9	-1.74381	-2.65204	1.0831
16.2	secondary metabolism.phenylpropanoids	pgsc0003dmp400027176	weakly similar to ( 184) AT5G67150 | Symbols: | transferase family protein | chr5:26795880-26797226 REVERSEvery weakly similar to (89.0) HCBT1_DIACA Anthranilate N-benzoyltransferase protein 1 (EC 2.3.1.144) (Anthranilate N-hydroxycinnamoyl/benzoyltransferase 1) - Dianthus caryophyllus (Carnation) (Clove pink)weakly similar to ( 149) loc_os08g01950 12008.m04343 protein expressed proteinTransferas…	102606194	uncharacterized acetyltransferase At3g50280-like	1.19016	-1.76294	9.98036
16.2.1.10	secondary metabolism.phenylpropanoids.lignin biosynthesis.CAD	pgsc0003dmp400032136	highly similar to ( 541) AT4G39330 | Symbols: ATCAD9, CAD9 | CAD9 (CINNAMYL ALCOHOL DEHYDROGENASE 9); binding / catalytic/ oxidoreductase/ zinc ion binding | chr4:18291268-18292740 FORWARDhighly similar to ( 511) MTDH_MEDSA Probable mannitol dehydrogenase (EC 1.1.1.255) (NAD-dependent mannitol dehydrogenase) - Medicago sativa (Alfalfa)moderately similar to ( 424) loc_os10g29470 12010.m05819 prote…	102584649	probable cinnamyl alcohol dehydrogenase 9	-1.33047	1.18327	-2.28965
16.2	secondary metabolism.phenylpropanoids	pgsc0003dmp400035336	highly similar to ( 596) AT5G01210 | Symbols: | transferase family protein | chr5:84554-85981 FORWARDweakly similar to ( 102) HCBT1_DIACA Anthranilate N-benzoyltransferase protein 1 (EC 2.3.1.144) (Anthranilate N-hydroxycinnamoyl/benzoyltransferase 1) - Dianthus caryophyllus (Carnation) (Clove pink)moderately similar to ( 439) loc_os05g37660 12005.m07945 protein AER, putative, expressedTransferas…	102605267	uncharacterized acetyltransferase At3g50280	7.43282	8.06991	3.58286
16.2.1.1	secondary metabolism.phenylpropanoids.lignin biosynthesis.PAL	pgsc0003dmp400037349	nearly identical (1195) AT2G37040 | Symbols: pal1, ATPAL1 | pal1 (Phe ammonia lyase 1); phenylalanine ammonia-lyase | chr2:15557602-15560237 REVERSEnearly identical (1345) PAL1_TOBAC Phenylalanine ammonia-lyase (EC 4.3.1.5) - Nicotiana tabacum (Common tobacco)nearly identical (1095) loc_os02g41650 12002.m33781 protein phenylalanine ammonia-lyase, putative, expressedPAL PAL-HAL HutH PRK09367 PGSC0…	102596343	phenylalanine ammonia-lyase-like	2.8533	1.33228	1.78572
16.2.1.1	secondary metabolism.phenylpropanoids.lignin biosynthesis.PAL	pgsc0003dmp400037388	nearly identical (1187) AT2G37040 | Symbols: pal1, ATPAL1 | pal1 (Phe ammonia lyase 1); phenylalanine ammonia-lyase | chr2:15557602-15560237 REVERSEnearly identical (1361) PAL1_SOLTU Phenylalanine ammonia-lyase 1 (EC 4.3.1.5) - Solanum tuberosum (Potato)nearly identical (1092) loc_os04g43800 12004.m09339 protein phenylalanine ammonia-lyase, putative, expressedPAL PAL-HAL HutH PRK09367 PGSC0003DMT…	107057661	phenylalanine ammonia-lyase-like	3.60078	1.61325	1.79255
16.2	secondary metabolism.phenylpropanoids	pgsc0003dmp400037856	moderately similar to ( 213) AT4G35160 | Symbols: | O-methyltransferase family 2 protein | chr4:16730989-16732808 REVERSEmoderately similar to ( 339) 7OMT8_MEDSA Isoflavone-7-O-methyltransferase 8 (EC 2.1.1.150) (Isoflavone-O-methyltransferase 8) (7-IOMT-8) - Medicago sativa (Alfalfa)moderately similar to ( 308) loc_os05g43940 12005.m08520 protein O-methyltransferase ZRP4, putative, expressedMeth…	102592447	trans-resveratrol di-O-methyltransferase-like	1.70864	1.50337	-4.81928
16.2.1.1	secondary metabolism.phenylpropanoids.lignin biosynthesis.PAL	pgsc0003dmp400040591	nearly identical (1160) AT3G53260 | Symbols: PAL2, ATPAL2 | PAL2; phenylalanine ammonia-lyase | chr3:19744256-19746619 REVERSEnearly identical (1192) PAL3_TOBAC Phenylalanine ammonia-lyase (EC 4.3.1.5) - Nicotiana tabacum (Common tobacco)nearly identical (1072) loc_os04g43800 12004.m09339 protein phenylalanine ammonia-lyase, putative, expressedPAL PAL-HAL HutH PRK09367 PGSC0003DMT400060308	102582618	phenylalanine ammonia-lyase-like	1.89665	1.55227	-2.33665
16.2	secondary metabolism.phenylpropanoids	pgsc0003dmp400041565	weakly similar to ( 166) AT1G77670 | Symbols: | aminotransferase class I and II family protein | chr1:29189043-29190901 REVERSEmoderately similar to ( 252) loc_os10g34350 12010.m06261 protein kynurenine--oxoglutarate transaminase 1, putative, expressedPRK08912 PRK09082 COG0436 PRK07777 PRK07212 PRK07683 PRK12414 PRK05794 PRK08069 PRK07682 PRK05764 PRK08443 PRK06220 PRK07309 PRK07367 PRK08363 PRK0…	102582986	kynurenine--oxoglutarate transaminase 1-like	-2.58067	1.19348	-1.14772
16.2	secondary metabolism.phenylpropanoids	pgsc0003dmp400041567	weakly similar to ( 166) AT1G77670 | Symbols: | aminotransferase class I and II family protein | chr1:29189043-29190901 REVERSEmoderately similar to ( 252) loc_os10g34350 12010.m06261 protein kynurenine--oxoglutarate transaminase 1, putative, expressedPRK08912 PRK09082 COG0436 PRK07777 PRK07212 PRK07683 PRK12414 PRK05794 PRK08069 PRK07682 PRK05764 PRK08443 PRK06220 PRK07309 PRK07367 PRK08363 PRK0…	102582986	kynurenine--oxoglutarate transaminase 1-like	-2.58067	1.19348	-1.14772
16.2	secondary metabolism.phenylpropanoids	pgsc0003dmp400041568	weakly similar to ( 120) AT1G77670 | Symbols: | aminotransferase class I and II family protein | chr1:29189043-29190901 REVERSEmoderately similar to ( 230) loc_os10g34350 12010.m06261 protein kynurenine--oxoglutarate transaminase 1, putative, expressedCOG0436 PRK07777 PRK08912 PRK09082 PRK07683 PRK09276 PRK07309 PRK06348 PRK07682 PRK08960 PRK07337 PRK12414 PRK05764 PRK07212 PRK06220 PRK05794 PRK0…	102582986	kynurenine--oxoglutarate transaminase 1-like	-2.58067	1.19348	-1.14772
16.2	secondary metabolism.phenylpropanoids	pgsc0003dmp400044497	moderately similar to ( 223) AT4G35160 | Symbols: | O-methyltransferase family 2 protein | chr4:16730989-16732808 REVERSEmoderately similar to ( 333) 7OMT8_MEDSA Isoflavone-7-O-methyltransferase 8 (EC 2.1.1.150) (Isoflavone-O-methyltransferase 8) (7-IOMT-8) - Medicago sativa (Alfalfa)moderately similar to ( 313) loc_os07g27970 12007.m07070 protein O-methyltransferase ZRP4, putative, expressedMeth…	102602143	trans-resveratrol di-O-methyltransferase-like	2.44035	-1.15946	1.89593
16.2.1.10	secondary metabolism.phenylpropanoids.lignin biosynthesis.CAD	pgsc0003dmp400044639	moderately similar to ( 489) AT3G19450 | Symbols: CAD4, ATCAD4, CAD, CAD-C | ATCAD4; cinnamyl-alcohol dehydrogenase | chr3:6744859-6747005 FORWARDhighly similar to ( 575) CADH4_TOBAC Cinnamyl alcohol dehydrogenase (EC 1.1.1.195) (CAD) - Nicotiana tabacum (Common tobacco)moderately similar to ( 487) loc_os02g09490 12002.m06246 protein cinnamyl alcohol dehydrogenase, putative, expressedAdhP PRK0942…	102602480	probable cinnamyl alcohol dehydrogenase 1	-1.82607	-2.04889	-1.37235
16.2.1.10	secondary metabolism.phenylpropanoids.lignin biosynthesis.CAD	pgsc0003dmp400044641	moderately similar to ( 207) AT3G19450 | Symbols: CAD4, ATCAD4, CAD, CAD-C | ATCAD4; cinnamyl-alcohol dehydrogenase | chr3:6744859-6747005 FORWARDmoderately similar to ( 236) CADH4_TOBAC Cinnamyl alcohol dehydrogenase (EC 1.1.1.195) (CAD) - Nicotiana tabacum (Common tobacco)weakly similar to ( 194) loc_os02g09490 12002.m06246 protein cinnamyl alcohol dehydrogenase, putative, expressedAdhP PGSC000…	102602480	probable cinnamyl alcohol dehydrogenase 1	-1.82607	-2.04889	-1.37235
16.2	secondary metabolism.phenylpropanoids	pgsc0003dmp400044835	moderately similar to ( 318) AT5G67150 | Symbols: | transferase family protein | chr5:26795880-26797226 REVERSEweakly similar to ( 114) HCBT1_DIACA Anthranilate N-benzoyltransferase protein 1 (EC 2.3.1.144) (Anthranilate N-hydroxycinnamoyl/benzoyltransferase 1) - Dianthus caryophyllus (Carnation) (Clove pink)moderately similar to ( 290) loc_os08g01950 12008.m04343 protein expressed proteinTransfe…	102586256	uncharacterized acetyltransferase At3g50280-like	1.72422	1.24152	2.01722
16.2.1.6	secondary metabolism.phenylpropanoids.lignin biosynthesis.CCoAOMT	pgsc0003dmp400044896	moderately similar to ( 444) AT4G34050 | Symbols: | caffeoyl-CoA 3-O-methyltransferase, putative | chr4:16310844-16311973 FORWARDmoderately similar to ( 481) CAMT6_TOBAC Caffeoyl-CoA O-methyltransferase 6 (EC 2.1.1.104) (Trans-caffeoyl-CoA 3-O-methyltransferase 6) (CCoAMT-6) (CCoAOMT-6) - Nicotiana tabacum (Common tobacco)moderately similar to ( 412) loc_os06g06980 12006.m31989 protein caffeoyl-C…	102586472	caffeoyl-CoA O-methyltransferase 6	-2.35916	-1.76318	1.65696
16.2	secondary metabolism.phenylpropanoids	pgsc0003dmp400047121	highly similar to ( 669) AT2G39980 | Symbols: | transferase family protein | chr2:16688437-16689885 REVERSEweakly similar to ( 103) HCBT1_DIACA Anthranilate N-benzoyltransferase protein 1 (EC 2.3.1.144) (Anthranilate N-hydroxycinnamoyl/benzoyltransferase 1) - Dianthus caryophyllus (Carnation) (Clove pink)moderately similar to ( 445) loc_os05g37660 12005.m07945 protein AER, putative, expressedTran…	102585071	uncharacterized acetyltransferase At3g50280-like	4.22355	12.9373	7.59208
16.2	secondary metabolism.phenylpropanoids	pgsc0003dmp400047231	highly similar to ( 627) AT2G39980 | Symbols: | transferase family protein | chr2:16688437-16689885 REVERSEvery weakly similar to (94.0) HCBT1_DIACA Anthranilate N-benzoyltransferase protein 1 (EC 2.3.1.144) (Anthranilate N-hydroxycinnamoyl/benzoyltransferase 1) - Dianthus caryophyllus (Carnation) (Clove pink)moderately similar to ( 439) loc_os01g63480 12001.m12464 protein AER, putative, expresse…	102585742	uncharacterized acetyltransferase At3g50280-like	7.89464	31.8604	21.1616
16.2	secondary metabolism.phenylpropanoids	pgsc0003dmp400047232	highly similar to ( 634) AT2G39980 | Symbols: | transferase family protein | chr2:16688437-16689885 REVERSEvery weakly similar to (99.4) HCBT1_DIACA Anthranilate N-benzoyltransferase protein 1 (EC 2.3.1.144) (Anthranilate N-hydroxycinnamoyl/benzoyltransferase 1) - Dianthus caryophyllus (Carnation) (Clove pink)moderately similar to ( 436) loc_os01g63480 12001.m12464 protein AER, putative, expresse…	102585403	uncharacterized acetyltransferase At3g50280-like	6.19226	12.3572	16.3418
16.2	secondary metabolism.phenylpropanoids	pgsc0003dmp400050907	moderately similar to ( 224) AT4G35160 | Symbols: | O-methyltransferase family 2 protein | chr4:16730989-16732808 REVERSEmoderately similar to ( 333) 7OMT8_MEDSA Isoflavone-7-O-methyltransferase 8 (EC 2.1.1.150) (Isoflavone-O-methyltransferase 8) (7-IOMT-8) - Medicago sativa (Alfalfa)moderately similar to ( 318) loc_os07g27970 12007.m07070 protein O-methyltransferase ZRP4, putative, expressedMeth…	102590422	trans-resveratrol di-O-methyltransferase-like	2.78416	-1.00958	2.1501
16.2	secondary metabolism.phenylpropanoids	pgsc0003dmp400054606	highly similar to ( 538) AT1G31490 | Symbols: | transferase family protein | chr1:11271744-11273078 REVERSEweakly similar to ( 153) HCBT1_DIACA Anthranilate N-benzoyltransferase protein 1 (EC 2.3.1.144) (Anthranilate N-hydroxycinnamoyl/benzoyltransferase 1) - Dianthus caryophyllus (Carnation) (Clove pink)moderately similar to ( 240) loc_os01g15709 12001.m08169 protein transferase, putativeTransfe…	102589362	anthranilate N-benzoyltransferase protein 1	-1.98004	-1.07948	-2.1342
16.2.1.1	secondary metabolism.phenylpropanoids.lignin biosynthesis.PAL	pgsc0003dmp400054760	highly similar to ( 776) AT2G37040 | Symbols: pal1, ATPAL1 | pal1 (Phe ammonia lyase 1); phenylalanine ammonia-lyase | chr2:15557602-15560237 REVERSEhighly similar to ( 885) PAL1_SOLTU Phenylalanine ammonia-lyase 1 (EC 4.3.1.5) - Solanum tuberosum (Potato)highly similar to ( 732) loc_os04g43800 12004.m09339 protein phenylalanine ammonia-lyase, putative, expressedPAL PAL-HAL HutH PRK09367 PGSC0003…	102596891	phenylalanine ammonia-lyase 1	5.44368	1.51361	2.21513
16.2	secondary metabolism.phenylpropanoids	pgsc0003dmp400054926	highly similar to ( 639) AT5G41040 | Symbols: | transferase family protein | chr5:16431582-16433086 FORWARDmoderately similar to ( 235) HCBT1_DIACA Anthranilate N-benzoyltransferase protein 1 (EC 2.3.1.144) (Anthranilate N-hydroxycinnamoyl/benzoyltransferase 1) - Dianthus caryophyllus (Carnation) (Clove pink)highly similar to ( 577) loc_os11g31090 12011.m07014 protein transferase, putative, expre…	102577559	feruloyl transferase	1.25102	4.9806	-2.08763
16.2	secondary metabolism.phenylpropanoids	pgsc0003dmp400054927	moderately similar to ( 379) AT5G41040 | Symbols: | transferase family protein | chr5:16431582-16433086 FORWARDweakly similar to ( 142) HCBT1_DIACA Anthranilate N-benzoyltransferase protein 1 (EC 2.3.1.144) (Anthranilate N-hydroxycinnamoyl/benzoyltransferase 1) - Dianthus caryophyllus (Carnation) (Clove pink)moderately similar to ( 347) loc_os11g31090 12011.m07014 protein transferase, putative, e…	102577559	feruloyl transferase	1.25102	4.9806	-2.08763
10.7	cell wall.modification	pgsc0003dmp400002572	moderately similar to ( 322) AT1G26770 | Symbols: ATEXPA10, AT-EXP10, ATEXP10, ATHEXP ALPHA 1.1, EXP10 | ATEXPA10 (ARABIDOPSIS THALIANA EXPANSIN A 10); structural constituent of cell wall | chr1:9259775-9260792 FORWARDmoderately similar to ( 310) EXPA4_ORYSA Expansin-A4 precursor (OsEXPA4) (Alpha-expansin-4) (OsEXP4) (OsaEXPa1.22) - Oryza sativa (Rice)moderately similar to ( 310) loc_os05g39990 1…	102580995	expansin-A10	5.11653	3.0341	-1.0405
10.7	cell wall.modification	pgsc0003dmp400003307	weakly similar to ( 117) AT4G17030 | Symbols: ATEXLB1, EXPR, AT-EXPR, ATEXPR1, ATHEXP BETA 3.1 | ATEXLB1 (ARABIDOPSIS THALIANA EXPANSIN-LIKE B1) | chr4:9581817-9583181 REVERSEweakly similar to ( 169) EXLB1_ORYSA Expansin-like B1 precursor (OsEXLB1) (Expensin-related 1) (OsEXPR1) (OsaEXPb3.1) - Oryza sativa (Rice)weakly similar to ( 169) loc_os07g31390 12007.m07408 protein expansin-related protein…	102578252	expansin-like B1	-1.44433	-1.0518	13.1774
10.7	cell wall.modification	pgsc0003dmp400003308	weakly similar to ( 156) AT4G17030 | Symbols: ATEXLB1, EXPR, AT-EXPR, ATEXPR1, ATHEXP BETA 3.1 | ATEXLB1 (ARABIDOPSIS THALIANA EXPANSIN-LIKE B1) | chr4:9581817-9583181 REVERSEmoderately similar to ( 238) EXLB1_ORYSA Expansin-like B1 precursor (OsEXLB1) (Expensin-related 1) (OsEXPR1) (OsaEXPb3.1) - Oryza sativa (Rice)moderately similar to ( 238) loc_os07g31390 12007.m07408 protein expansin-related…	102578252	expansin-like B1	-1.44433	-1.0518	13.1774
10.7	cell wall.modification	pgsc0003dmp400003309	weakly similar to ( 191) AT4G17030 | Symbols: ATEXLB1, EXPR, AT-EXPR, ATEXPR1, ATHEXP BETA 3.1 | ATEXLB1 (ARABIDOPSIS THALIANA EXPANSIN-LIKE B1) | chr4:9581817-9583181 REVERSEmoderately similar to ( 318) EXLB1_ORYSA Expansin-like B1 precursor (OsEXLB1) (Expensin-related 1) (OsEXPR1) (OsaEXPb3.1) - Oryza sativa (Rice)moderately similar to ( 318) loc_os07g31390 12007.m07408 protein expansin-related…	102578252	expansin-like B1	-1.44433	-1.0518	13.1774
10.7	cell wall.modification	pgsc0003dmp400003397	moderately similar to ( 335) AT2G40610 | Symbols: ATEXPA8, EXP8, ATEXP8, ATHEXP ALPHA 1.11 | ATEXPA8 (ARABIDOPSIS THALIANA EXPANSIN A8) | chr2:16949121-16950472 REVERSEmoderately similar to ( 337) EXPA2_ORYSA Expansin-A2 precursor (OsEXPA2) (Alpha-expansin-2) (OsEXP2) (OsaEXPa1.23) (RiExB) (RiExC) - Oryza sativa (Rice)moderately similar to ( 337) loc_os01g60770 12001.m12205 protein alpha-expansin…	102587373	expansin-A10-like	2.96375	8.86138	5.49627
10.7	cell wall.modification	pgsc0003dmp400007815	moderately similar to ( 417) AT2G39700 | Symbols: ATEXPA4, ATEXP4, ATHEXP ALPHA 1.6 | ATEXPA4 (ARABIDOPSIS THALIANA EXPANSIN A4) | chr2:16544246-16545434 REVERSEmoderately similar to ( 406) EXPA7_ORYSA Expansin-A7 precursor (OsEXPA7) (Alpha-expansin-7) (OsEXP7) (OsaEXPa1.26) - Oryza sativa (Rice)moderately similar to ( 406) loc_os03g60720 12003.m10961 protein alpha-expansin 6 precursor, putative,…	102577814	expansin-A6	2.29546	1.1466	-2.63437
10.7	cell wall.modification	pgsc0003dmp400007816	moderately similar to ( 366) AT2G39700 | Symbols: ATEXPA4, ATEXP4, ATHEXP ALPHA 1.6 | ATEXPA4 (ARABIDOPSIS THALIANA EXPANSIN A4) | chr2:16544246-16545434 REVERSEmoderately similar to ( 363) EXPA7_ORYSA Expansin-A7 precursor (OsEXPA7) (Alpha-expansin-7) (OsEXP7) (OsaEXPa1.26) - Oryza sativa (Rice)moderately similar to ( 363) loc_os03g60720 12003.m10961 protein alpha-expansin 6 precursor, putative,…	102577814	expansin-A6	2.29546	1.1466	-2.63437
10.7	cell wall.modification	pgsc0003dmp400017571	moderately similar to ( 363) AT1G20190 | Symbols: ATEXPA11, EXP11, ATEXP11, ATHEXP ALPHA 1.14 | ATEXPA11 (ARABIDOPSIS THALIANA EXPANSIN 11) | chr1:6998762-6999710 REVERSEmoderately similar to ( 369) EXPA1_ORYSA Expansin-A1 precursor (OsEXPA1) (Alpha-expansin-1) (OsEXP1) (OsaEXPa1.16) (RiExA) - Oryza sativa (Rice)moderately similar to ( 369) loc_os04g15840 12004.m06765 protein alpha-expansin 1 pre…	102577499	expansin-A11	2.28747	3.35505	-2.34467
10.7	cell wall.modification	pgsc0003dmp400045511	moderately similar to ( 247) AT4G17030 | Symbols: ATEXLB1, EXPR, AT-EXPR, ATEXPR1, ATHEXP BETA 3.1 | ATEXLB1 (ARABIDOPSIS THALIANA EXPANSIN-LIKE B1) | chr4:9581817-9583181 REVERSEweakly similar to ( 166) EXLB1_ORYSA Expansin-like B1 precursor (OsEXLB1) (Expensin-related 1) (OsEXPR1) (OsaEXPb3.1) - Oryza sativa (Rice)weakly similar to ( 166) loc_os07g31390 12007.m07408 protein expansin-related pro…	102592278	expansin-like B1	-1.26346	-2.66976	7.67528
10.7	cell wall.modification	pgsc0003dmp400045512	moderately similar to ( 279) AT4G17030 | Symbols: ATEXLB1, EXPR, AT-EXPR, ATEXPR1, ATHEXP BETA 3.1 | ATEXLB1 (ARABIDOPSIS THALIANA EXPANSIN-LIKE B1) | chr4:9581817-9583181 REVERSEweakly similar to ( 181) EXLB1_ORYSA Expansin-like B1 precursor (OsEXLB1) (Expensin-related 1) (OsEXPR1) (OsaEXPb3.1) - Oryza sativa (Rice)weakly similar to ( 181) loc_os07g31390 12007.m07408 protein expansin-related pro…	102592278	expansin-like B1	-1.26346	-2.66976	7.67528

## Sheet: Table S5
Table S5. KEGG classification of genotype-specific and common DEGs. The list shows KEGG pathways enriched with DEGs between PSTVd- and mock-inoculated samples of wild-type (wt), opr3, and coi1 plants.
pathway.code	pathway.name	p-value	no. of annotated DEGs	Gene ID
Specific Up wt_PSTVd vs. wt_mock
sot04626	Plant-pathogen interaction	0.179769	12	102577780,102580067,102581338,102594623,102595400,102597994,102598075,102599140,102599729,102599796,102601867,107062963
sot00360	Phenylalanine metabolism	0.111568	11	102579840,102580376,102585026,102585357,102587888,102592174,102595248,102596017,102596343,102596891,107057661
sot00940	Phenylpropanoid biosynthesis	0.329219	10	102578380,102585026,102585357,102587888,102595248,102596017,102596343,102596891,102601606,107057661
sot04016	MAPK signaling pathway - plant	0.00116046	9	102577780,102577835,102581338,102587337,102590998,102595429,102599140,102599796,102602170
sot04075	Plant hormone signal transduction	0.000276659	9	102577780,102581338,102590158,102595429,102597983,102599140,102599729,102599796,102602170
sot00520	Amino sugar and nucleotide sugar metabolism	0.816695	7	102577835,102580604,102587337,102589707,102590998,102599450,107059944
sot00500	Starch and sucrose metabolism	0.854292	4	102583088,102588686,102598742,102604100
sot00040	Pentose and glucuronate interconversions	0.530903	3	102586644,102603846,102605687
sot00591	Linoleic acid metabolism	0.486136	3	102583349,102583480,102588373
sot00592	alpha-Linolenic acid metabolism	0.486136	3	102583349,102583480,102588373
sot00999	Biosynthesis of various plant secondary metabolites	0.828743	3	102583088,102588686,102602524
sot01040	Biosynthesis of unsaturated fatty acids	0.0279514	3	102581806,102584924,102598049
sot00010	Glycolysis / Gluconeogenesis	0.663443	2	102588954,102592943
sot00250	Alanine, aspartate and glutamate metabolism	0.283554	2	102581388,102599312
sot00460	Cyanoamino acid metabolism	0.550745	2	102583088,102588686
sot00480	Glutathione metabolism	0.990315	2	102595887,102597085
sot04070	Phosphatidylinositol signaling system	0.611995	2	102581338,102603424
sot04141	Protein processing in endoplasmic reticulum	0.0617381	2	102581372,102600114
sot00030	Pentose phosphate pathway	0.921901	1	102588954
sot00051	Fructose and mannose metabolism	0.921901	1	102588954
sot00052	Galactose metabolism	0.867175	1	102604100
sot00220	Arginine biosynthesis	0.410475	1	102599312
sot00330	Arginine and proline metabolism	0.863167	1	102592174
sot00380	Tryptophan metabolism	0.863167	1	102592174
sot00410	beta-Alanine metabolism	0.281851	1	102581388
sot00430	Taurine and hypotaurine metabolism	0.281851	1	102581388
sot00531	Glycosaminoglycan degradation	0.0524868	1	102602354
sot00562	Inositol phosphate metabolism	0.899624	1	102603424
sot00564	Glycerophospholipid metabolism	0.779748	1	102583349
sot00565	Ether lipid metabolism	0.779748	1	102583349
sot00590	Arachidonic acid metabolism	0.779748	1	102583349
sot00650	Butanoate metabolism	0.281851	1	102581388
sot00710	Carbon fixation by Calvin cycle	0.921901	1	102588954
sot00906	Carotenoid biosynthesis	0.762979	1	102577541
sot00910	Nitrogen metabolism	0.410475	1	102599312
sot03013	Nucleocytoplasmic transport	0.217525	1	102581372
sot03018	RNA degradation	0.382003	1	102578270
sot03022	Basal transcription factors	0.531293	1	102593687
sot03030	DNA replication	0.806129	1	102602572
sot03440	Homologous recombination	0.128899	1	102578308
sot04148	Efferocytosis	0.534965	1	102594623
sot04712	Circadian rhythm - plant	0.048643	1	102583457
Specific Down wt_PSTVd vs wt_mock
sot04141	Protein processing in endoplasmic reticulum	0.0529605	8	102583693,102591361,102592347,102593249,102595219,102600779,102605762,102606249
sot04626	Plant-pathogen interaction	0.475116	5	102579473,102585459,102587258,102593516,102599328
sot00940	Phenylpropanoid biosynthesis	0.924688	4	102586472,102588050,102592869,102605644
sot00941	Flavonoid biosynthesis	0.950556	4	102577676,102586472,102592869,102605644
sot04144	Endocytosis	0.0696659	4	102592347,102593249,102595219,102595706
sot00260	Glycine, serine and threonine metabolism	0.114511	3	102591400,102601213,102601319
sot00630	Glyoxylate and dicarboxylate metabolism	0.109126	3	102578665,102601213,102601319
sot03040	Spliceosome	0.129785	3	102592347,102593249,102595219
sot00945	Stilbenoid, diarylheptanoid and gingerol biosynthesis	0.899439	3	102586472,102592869,102605644
sot00130	Ubiquinone and other terpenoid-quinone biosynthesis	0.299968	2	102592709,102605644
sot00190	Oxidative phosphorylation	0.864521	2	4099901,102603549
sot00270	Cysteine and methionine metabolism	0.0993448	2	102578902,102591400
sot00330	Arginine and proline metabolism	0.749955	2	102584472,102596487
sot00500	Starch and sucrose metabolism	0.125698	2	102588468,102592898
sot00561	Glycerolipid metabolism	0.0374589	2	102580179,102598468
sot00564	Glycerophospholipid metabolism	0.66303	2	102587578,102598468
sot00910	Nitrogen metabolism	0.170802	2	102590802,102602780
sot00960	Tropane, piperidine and pyridine alkaloid biosynthesis	0.982796	2	102600938,102601617
sot03010	Ribosome	0.753604	2	4099879,102604819
sot04016	MAPK signaling pathway - plant	0.433628	2	102579473,102605303
sot04070	Phosphatidylinositol signaling system	0.06478	2	102579473,102598468
sot04075	Plant hormone signal transduction	0.123331	2	102579473,102600202
sot04120	Ubiquitin mediated proteolysis	0.182761	2	102582170,102583693
sot00010	Glycolysis / Gluconeogenesis	0.170696	1	102593774
sot00061	Fatty acid biosynthesis	0.765384	1	102580300
sot00073	Cutin, suberine and wax biosynthesis	0.0582734	1	102580179
sot00195	Photosynthesis	0.729031	1	102604273
sot00230	Purine metabolism	0.276383	1	102579476
sot00250	Alanine, aspartate and glutamate metabolism	0.187711	1	102596238
sot00480	Glutathione metabolism	0.798865	1	102584472
sot00520	Amino sugar and nucleotide sugar metabolism	0.224748	1	102597534
sot00620	Pyruvate metabolism	0.170696	1	102593774
sot00650	Butanoate metabolism	0.187711	1	102596238
sot00710	Carbon fixation by Calvin cycle	0.170696	1	102593774
sot00750	Vitamin B6 metabolism	0.119177	1	102591400
sot00780	Biotin metabolism	0.765384	1	102580300
sot00785	Lipoic acid metabolism	0.255052	1	102601213
sot00790	Folate biosynthesis	0.260303	1	102595361
sot00860	Porphyrin metabolism	0.901986	1	102580238
sot00900	Terpenoid backbone biosynthesis	0.922641	1	102581796
sot00902	Monoterpenoid biosynthesis	0.0705303	1	102582452
sot00906	Carotenoid biosynthesis	0.0493946	1	102592281
sot00908	Zeatin biosynthesis	0.89328	1	107060907
sot00944	Flavone and flavonol biosynthesis	0.860269	1	102577676
sot00996	Biosynthesis of various alkaloids	0.69578	1	102597608
sot00999	Biosynthesis of various plant secondary metabolites	0.265609	1	102578902
sot03013	Nucleocytoplasmic transport	0.100856	1	102599745
sot03083	Polycomb repressive complex	0.438606	1	102583693
sot03410	Base excision repair	0.648841	1	102598399
sot03420	Nucleotide excision repair	0.132628	1	102582170
sot04145	Phagosome	0.0846787	1	102585315
sot04146	Peroxisome	0.244719	1	102604551
sot04148	Efferocytosis	0.798865	1	102584472
sot04814	Motor proteins	0.0846787	1	102585315
Specific Up opr3_PSTVd vs opr3_mock
sot04075	Plant hormone signal transduction	0.48941	9	102581789,102584729,102586237,102586718,102589067,102590311,102594435,102599348,102601372
sot00073	Cutin, suberine and wax biosynthesis	0.713793	6	102577559,102582727,102583956,102593084,102599091,102599533
sot04016	MAPK signaling pathway - plant	0.157309	6	102589067,102590311,102593118,102597525,102599348,102601372
sot04626	Plant-pathogen interaction	0.632277	6	102584033,102593118,102594691,102598816,102598823,102603796
sot00561	Glycerolipid metabolism	0.33222	5	102588361,102598882,102601840,102603688,107061600
sot00062	Fatty acid elongation	0.672646	4	102584033,102594691,102594776,102603796
sot00564	Glycerophospholipid metabolism	0.327354	4	102588361,102593283,102598882,102603688
sot00040	Pentose and glucuronate interconversions	0.461416	3	102587467,102588169,102595504
sot00052	Galactose metabolism	0.257981	3	102595658,102600524,102601840
sot00053	Ascorbate and aldarate metabolism	0.49583	2	102582872,102603120
sot00190	Oxidative phosphorylation	0.857623	2	4099983,102598594
sot00195	Photosynthesis	0.773113	2	4099983,102598947
sot00430	Taurine and hypotaurine metabolism	0.534708	2	102600780,102605500
sot00520	Amino sugar and nucleotide sugar metabolism	0.49583	2	102582872,102603120
sot00909	Sesquiterpenoid and triterpenoid biosynthesis	0.481935	2	102591877,102593367
sot02010	ABC transporters	0.41584	2	102594095,102600699
sot03008	Ribosome biogenesis in eukaryotes	0.952443	2	4099943,4099944
sot03010	Ribosome	0.952443	2	4099943,4099944
sot04120	Ubiquitin mediated proteolysis	0.426743	2	102581034,102593935
sot00010	Glycolysis / Gluconeogenesis	0.114947	1	102597354
sot00130	Ubiquinone and other terpenoid-quinone biosynthesis	0.784447	1	102589572
sot00270	Cysteine and methionine metabolism	0.792985	1	102596192
sot00330	Arginine and proline metabolism	0.792985	1	102596192
sot00480	Glutathione metabolism	0.909618	1	102590689
sot00600	Sphingolipid metabolism	0.245447	1	102601840
sot00603	Glycosphingolipid biosynthesis - globo and isoglobo series	0.245447	1	102601840
sot00620	Pyruvate metabolism	0.819966	1	102589524
sot00710	Carbon fixation by Calvin cycle	0.819966	1	102589524
sot00860	Porphyrin metabolism	0.832588	1	102594293
sot00904	Diterpenoid biosynthesis	0.0887891	1	102606452
sot00906	Carotenoid biosynthesis	0.0511667	1	102593756
sot00908	Zeatin biosynthesis	0.239296	1	102598732
sot00940	Phenylpropanoid biosynthesis	0.195947	1	102595685
sot00941	Flavonoid biosynthesis	0.195947	1	102595685
sot00945	Stilbenoid, diarylheptanoid and gingerol biosynthesis	0.195947	1	102595685
sot00960	Tropane, piperidine and pyridine alkaloid biosynthesis	0.64944	1	102596831
sot00999	Biosynthesis of various plant secondary metabolites	0.480377	1	102593367
sot03018	RNA degradation	0.539198	1	102579257
sot03083	Polycomb repressive complex	0.729121	1	102593935
sot03410	Base excision repair	0.0532677	1	102594852
sot04141	Protein processing in endoplasmic reticulum	0.729121	1	102593935
sot04146	Peroxisome	0.754553	1	102583956
Specific Down opr3_PSTVd vs opr3_mock
sot00940	Phenylpropanoid biosynthesis	0.835976	6	102583921,102585502,102587234,102588483,102592844,102602480
sot04141	Protein processing in endoplasmic reticulum	0.318645	6	102592524,102594080,102594892,102598457,102604977,102605081
sot00280	Valine, leucine and isoleucine degradation	0.114937	4	102580777,102597613,102601874,102601957
sot04016	MAPK signaling pathway - plant	0.81765	4	102578438,102589117,102589770,102590097
sot04626	Plant-pathogen interaction	0.360945	4	102578438,102580468,102596618,102604977
sot00020	Citrate cycle (TCA cycle)	0.277529	3	102585745,102595393,102603719
sot00270	Cysteine and methionine metabolism	0.0629903	3	102584001,102592023,102604318
sot00520	Amino sugar and nucleotide sugar metabolism	0.903306	3	102589117,102589770,102590097
sot00592	alpha-Linolenic acid metabolism	0.862795	3	102583448,102583777,102584442
sot00620	Pyruvate metabolism	0.059034	3	102585000,102601957,102604318
sot00630	Glyoxylate and dicarboxylate metabolism	0.0552752	3	102577429,102581970,102601957
sot00650	Butanoate metabolism	0.00939006	3	102597613,102601874,102601957
sot00900	Terpenoid backbone biosynthesis	0.00939006	3	102597613,102601874,102601957
sot03030	DNA replication	0.845293	3	102584896,102587331,102589508
sot00010	Glycolysis / Gluconeogenesis	0.24589	2	102581128,102604318
sot00380	Tryptophan metabolism	0.0920491	2	102587683,102601957
sot00400	Phenylalanine, tyrosine and tryptophan biosynthesis	0.0183474	2	102588644,102599197
sot00562	Inositol phosphate metabolism	0.150437	2	102584612,102598871
sot00564	Glycerophospholipid metabolism	0.790347	2	102588987,102597155
sot00640	Propanoate metabolism	0.84324	2	102580777,102604318
sot00904	Diterpenoid biosynthesis	0.794169	2	102585194,102605134
sot03060	Protein export	0.209653	2	102594892,102598457
sot04070	Phosphatidylinositol signaling system	0.150437	2	102584612,102598871
sot00030	Pentose phosphate pathway	0.237174	1	102581128
sot00051	Fructose and mannose metabolism	0.237174	1	102581128
sot00052	Galactose metabolism	0.237174	1	102581128
sot00071	Fatty acid degradation	0.0547674	1	102601957
sot00130	Ubiquinone and other terpenoid-quinone biosynthesis	0.0762372	1	102588483
sot00190	Oxidative phosphorylation	0.267205	1	102582385
sot00230	Purine metabolism	0.145871	1	102596978
sot00250	Alanine, aspartate and glutamate metabolism	0.0568863	1	102585634
sot00260	Glycine, serine and threonine metabolism	0.0846642	1	102588644
sot00300	Lysine biosynthesis	0.933986	1	102580299
sot00310	Lysine degradation	0.0547674	1	102601957
sot00460	Cyanoamino acid metabolism	0.150222	1	102593844
sot00500	Starch and sucrose metabolism	0.150222	1	102593844
sot00565	Ether lipid metabolism	0.929016	1	102588987
sot00710	Carbon fixation by Calvin cycle	0.203726	1	102585000
sot00750	Vitamin B6 metabolism	0.882208	1	102595179
sot00785	Lipoic acid metabolism	0.953091	1	102580777
sot00906	Carotenoid biosynthesis	0.0735749	1	102591173
sot00908	Zeatin biosynthesis	0.845341	1	102595379
sot00909	Sesquiterpenoid and triterpenoid biosynthesis	0.0527113	1	102598796
sot00910	Nitrogen metabolism	0.874607	1	102586376
sot00970	Aminoacyl-tRNA biosynthesis	0.220086	1	102578711
sot00999	Biosynthesis of various plant secondary metabolites	0.150222	1	102593844
sot02010	ABC transporters	0.854129	1	102584338
sot03410	Base excision repair	0.462501	1	102599279
sot04075	Plant hormone signal transduction	0.790903	1	102580468
sot04144	Endocytosis	0.929016	1	102588987
Specific Up coi1_PSTVd vs coi1_mock
sot04075	Plant hormone signal transduction	0.0297979	22	102579350,102580567,102580803,102585218,102585585,102587369,102589441,102589594,102590095,102590997,102591866,102591903,102594619,102595982,102596569,102596783,102601166,102601455,102601928,102602772,102604181,107060673
sot00270	Cysteine and methionine metabolism	0.259299	21	102577574,102577883,102577917,102578513,102582710,102583042,102584001,102585503,102587551,102589300,102589321,102590258,102591763,102595199,102595383,102598122,102600891,102601315,102601725,102604154,102604318
sot04016	MAPK signaling pathway - plant	0.105179	20	102577574,102577688,102580567,102582171,102582710,102583042,102585585,102587369,102589117,102589441,102589770,102590095,102590097,102590997,102591866,102592970,102594619,102599347,102602772,102603167
sot00280	Valine, leucine and isoleucine degradation	0.815663	13	102577883,102578706,102580777,102584775,102586275,102587253,102587372,102589300,102589983,102591763,102596438,102597786,102601763
sot00940	Phenylpropanoid biosynthesis	0.935042	13	102582282,102583921,102585209,102585502,102585995,102586332,102586657,102587234,102588050,102592844,102596056,102605644,107063518
sot00520	Amino sugar and nucleotide sugar metabolism	0.213161	11	102577748,102581884,102584052,102589117,102589770,102590097,102592280,102592970,102600109,102603888,102606064
sot04626	Plant-pathogen interaction	0.154674	11	102577688,102585555,102585585,102589441,102589594,102590095,102590997,102594874,102596147,102597296,102602102
sot00999	Biosynthesis of various plant secondary metabolites	0.993382	10	102578356,102578513,102580126,102583517,102583841,102584161,102589015,102593844,102597190,102603190
sot00250	Alanine, aspartate and glutamate metabolism	0.808014	9	102580516,102584425,102585678,102588548,102589300,102589321,102596238,102596783,102598888
sot00330	Arginine and proline metabolism	0.0168107	9	102587253,102588395,102588726,102589321,102591553,102596487,102600980,102601245,102601725
sot00480	Glutathione metabolism	0.655605	9	102578973,102584494,102589684,102597505,102599054,102599376,102600891,102602918,102603110
sot00500	Starch and sucrose metabolism	0.945924	9	102577506,102577712,102577806,102580126,102589015,102593844,102597190,102599630,102603190
sot00460	Cyanoamino acid metabolism	0.713723	8	102580126,102584425,102589015,102593844,102597190,102601315,102603190,102604154
sot00240	Pyrimidine metabolism	0.524735	7	102583324,102584046,102588933,102589138,102589647,102592443,102606026
sot00592	alpha-Linolenic acid metabolism	0.683757	7	102578706,102580306,102583448,102583777,102584442,102592258,102597899
sot00908	Zeatin biosynthesis	0.993293	7	102577731,102581302,102582377,102590920,102593031,102595379,107058674
sot00910	Nitrogen metabolism	0.862906	7	102578903,102580516,102585678,102586376,102589383,102596783,102604042
sot00230	Purine metabolism	0.0225847	6	102584046,102588933,102595956,102598888,102599782,102602177
sot00564	Glycerophospholipid metabolism	0.226202	6	102580306,102581223,102588823,102589803,102600860,102601220
sot00760	Nicotinate and nicotinamide metabolism	0.138363	6	102588438,102588548,102588933,102597072,102602177,102606026
sot02010	ABC transporters	0.592943	6	102584338,102587959,102590445,102591775,102598518,102600853
sot04070	Phosphatidylinositol signaling system	0.0796774	6	102578544,102579931,102588823,102589803,102599548,102601018
sot04120	Ubiquitin mediated proteolysis	0.0279141	6	102579648,102587645,102598215,102599431,102603326,102604229
sot04141	Protein processing in endoplasmic reticulum	0.883165	6	102579222,102594422,102598100,102598215,102599431,102606315
sot04146	Peroxisome	0.0889509	6	102578706,102584761,102592258,102597072,102603161,102604551
sot00010	Glycolysis / Gluconeogenesis	0.103755	5	102581128,102585018,102587253,102590756,102604318
sot00071	Fatty acid degradation	0.531053	5	102578706,102579860,102585018,102587253,102592258
sot00400	Phenylalanine, tyrosine and tryptophan biosynthesis	0.731964	5	102577618,102578356,102581209,102589321,102589786
sot00410	beta-Alanine metabolism	0.0621494	5	102586275,102587253,102587372,102591553,102592258
sot00562	Inositol phosphate metabolism	0.440491	5	102578544,102579931,102582224,102599548,102601018
sot00640	Propanoate metabolism	0.376484	5	102580777,102586275,102587372,102592258,102604318
sot00770	Pantothenate and CoA biosynthesis	0.0625244	5	102577883,102587253,102591553,102591763,102603485
sot00941	Flavonoid biosynthesis	0.615369	5	102577463,102585995,102586332,102586657,102605644
sot00030	Pentose phosphate pathway	0.167153	4	102581128,102590756,102597505,102603019
sot00052	Galactose metabolism	0.234303	4	102577748,102581128,102590756,102598709
sot00350	Tyrosine metabolism	0.651775	4	102579798,102585018,102589321,102602878
sot00860	Porphyrin metabolism	0.857221	4	102578636,102597935,102599319,102601206
sot00920	Sulfur metabolism	0.00471649	4	102590258,102595199,102601315,102604154
sot00945	Stilbenoid, diarylheptanoid and gingerol biosynthesis	0.604024	4	102585995,102586332,102586657,102605644
sot04144	Endocytosis	0.264629	4	102578544,102581581,102595817,102600860
sot00053	Ascorbate and aldarate metabolism	0.35773	3	102582224,102587253,102601018
sot00130	Ubiquinone and other terpenoid-quinone biosynthesis	0.815547	3	102587173,102596056,102605644
sot00190	Oxidative phosphorylation	0.158893	3	102582385,102595528,102601455
sot00220	Arginine biosynthesis	0.73454	3	102585678,102589321,102596783
sot00260	Glycine, serine and threonine metabolism	0.647406	3	102577840,102581209,102589300
sot00561	Glycerolipid metabolism	0.0623946	3	102587253,102588823,102589803
sot00600	Sphingolipid metabolism	0.349671	3	102581165,102597761,102602502
sot00620	Pyruvate metabolism	0.264814	3	102585018,102587253,102604318
sot00900	Terpenoid backbone biosynthesis	0.892038	3	102577899,102584775,102587251
sot01040	Biosynthesis of unsaturated fatty acids	0.932874	3	102578706,102592258,102593930
sot00040	Pentose and glucuronate interconversions	0.0424037	2	102578838,102592779
sot00051	Fructose and mannose metabolism	0.111362	2	102581128,102590756
sot00061	Fatty acid biosynthesis	0.637191	2	102591690,102593930
sot00073	Cutin, suberine and wax biosynthesis	0.107744	2	102580532,102603161
sot00100	Steroid biosynthesis	0.498557	2	102581211,102581721
sot00290	Valine, leucine and isoleucine biosynthesis	0.720704	2	102577883,102591763
sot00310	Lysine degradation	0.181898	2	102586908,102587253
sot00360	Phenylalanine metabolism	0.8797	2	102589321,102602878
sot00380	Tryptophan metabolism	0.11695	2	102587253,102598122
sot00543	Exopolysaccharide biosynthesis	0.0847684	2	102590258,102595199
sot00630	Glyoxylate and dicarboxylate metabolism	0.140201	2	102596399,102596783
sot00650	Butanoate metabolism	0.72555	2	102584775,102596238
sot00710	Carbon fixation by Calvin cycle	0.65779	2	102589321,102603019
sot00740	Riboflavin metabolism	0.0342013	2	102596105,102600595
sot00909	Sesquiterpenoid and triterpenoid biosynthesis	0.175596	2	102598796,102602839
sot00960	Tropane, piperidine and pyridine alkaloid biosynthesis	0.762754	2	102589321,102590679
sot00966	Glucosinolate biosynthesis	0.720704	2	102577883,102591763
sot03083	Polycomb repressive complex	0.237246	2	102598215,102599431
sot04148	Efferocytosis	0.317758	2	102581165,102600478
sot04814	Motor proteins	0.316039	2	102584457,102593148
sot00195	Photosynthesis	0.587695	1	102579702
sot00340	Histidine metabolism	0.136875	1	102587253
sot00450	Selenocompound metabolism	0.0676685	1	102601157
sot00513	Various types of N-glycan biosynthesis	0.194174	1	102601182
sot00565	Ether lipid metabolism	0.0713096	1	102600860
sot00591	Linoleic acid metabolism	0.0681156	1	102577714
sot00601	Glycosphingolipid biosynthesis - lacto and neolacto series	0.0935017	1	102584175
sot00603	Glycosphingolipid biosynthesis - globo and isoglobo series	0.0935017	1	102584175
sot00750	Vitamin B6 metabolism	0.890171	1	102595179
sot00780	Biotin metabolism	0.230725	1	102591690
sot00785	Lipoic acid metabolism	0.146044	1	102580777
sot00790	Folate biosynthesis	0.0890268	1	102600595
sot00904	Diterpenoid biosynthesis	0.20757	1	102603753
sot00906	Carotenoid biosynthesis	0.273091	1	102600257
sot00950	Isoquinoline alkaloid biosynthesis	0.630862	1	102589321
sot00970	Aminoacyl-tRNA biosynthesis	0.156433	1	102578711
sot03015	mRNA surveillance pathway	0.878894	1	102583934
sot03040	Spliceosome	0.947334	1	102590074
sot03082	ATP-dependent chromatin remodeling	0.882292	1	102587542
sot03410	Base excision repair	0.393828	1	102589657
sot03440	Homologous recombination	0.14919	1	102589702
sot04130	SNARE interactions in vesicular transport	0.948063	1	102600579
sot04136	Autophagy - other	0.490479	1	102603200
sot04145	Phagosome	0.781532	1	102579931
Specific Down coi1_PSTVd vs coi1_mock
sot00195	Photosynthesis	0.999505	19	4099854,4099855,4099953,4099984,4099992,102577864,102578347,102583807,102585281,102585358,102585620,102590010,102590963,102592564,102592900,102593231,102598947,102602341,102602832
sot04075	Plant hormone signal transduction	0.0806882	15	102577872,102582408,102583229,102583543,102584700,102586237,102586775,102587488,102593208,102594435,102601437,102601835,102603663,102604625,102605180
sot00190	Oxidative phosphorylation	0.999469	12	4099854,4099855,4099891,4099907,4099908,4099909,4099910,4099922,4099978,4099984,102577864,102606458
sot00196	Photosynthesis - antenna proteins	0.108116	11	102580711,102583646,102583949,102586241,102586284,102589781,102590605,102604320,102604990,102605549,102605888
sot00999	Biosynthesis of various plant secondary metabolites	0.0167178	11	102579818,102582742,102586545,102589603,102589939,102590589,102591461,102592553,102602430,102602599,107058105
sot00500	Starch and sucrose metabolism	0.296352	10	102577459,102579818,102582742,102582750,102586545,102602255,102602430,102602599,102603391,102603762
sot00860	Porphyrin metabolism	0.00609065	10	102583310,102584630,102586926,102588946,102592765,102594293,102594460,102596523,102598599,102599631
sot04626	Plant-pathogen interaction	0.73148	10	102578277,102580181,102581200,102581827,102586476,102595400,102597988,102600038,102603244,102603796
sot00520	Amino sugar and nucleotide sugar metabolism	0.831863	9	102580604,102582750,102582871,102582872,102587337,102589670,102591087,102598804,102603120
sot00561	Glycerolipid metabolism	0.452191	9	102578535,102578822,102588361,102595519,102598882,102601322,102601663,102601840,102603688
sot03010	Ribosome	0.999428	8	4099884,4099885,4099892,4099921,4099928,4099943,4099944,4099967
sot00053	Ascorbate and aldarate metabolism	0.474904	7	102578720,102582871,102582872,102591087,102598804,102601322,102603120
sot00260	Glycine, serine and threonine metabolism	0.0404789	7	102580248,102581785,102582524,102591486,102596625,102598788,102605445
sot00460	Cyanoamino acid metabolism	0.318959	7	102579818,102582524,102582742,102586545,102591486,102602430,102602599
sot00480	Glutathione metabolism	0.430754	7	102578720,102584350,102589882,102590689,102594145,102603766,102605464
sot00630	Glyoxylate and dicarboxylate metabolism	0.617131	7	102582524,102591486,102598788,102600888,102601229,102603663,102605737
sot00940	Phenylpropanoid biosynthesis	0.949957	7	102580657,102584603,102584649,102590869,102599242,102601606,102604007
sot00010	Glycolysis / Gluconeogenesis	0.258529	6	102577529,102577738,102582462,102601322,102601673,102606020
sot00330	Arginine and proline metabolism	0.484769	6	102592174,102594541,102596192,102598184,102601322,102603548
sot00564	Glycerophospholipid metabolism	0.531212	6	102580356,102583349,102588361,102595519,102598882,102603688
sot00710	Carbon fixation by Calvin cycle	0.765945	6	102577529,102577738,102600888,102601229,102605737,102606020
sot04016	MAPK signaling pathway - plant	0.641736	6	102582408,102583543,102586476,102587337,102601437,102601835
sot04141	Protein processing in endoplasmic reticulum	0.524515	6	102578442,102584601,102588418,102601958,102603244,107058265
sot00030	Pentose phosphate pathway	0.212645	5	102577529,102577738,102594145,102601673,102606020
sot00051	Fructose and mannose metabolism	0.359683	5	102577529,102577738,102588957,102601673,102606020
sot00270	Cysteine and methionine metabolism	0.0187624	5	102580248,102591461,102596192,102596625,102605445
sot00906	Carotenoid biosynthesis	0.234664	5	102577783,102577922,102581808,102584670,102599541
sot00996	Biosynthesis of various alkaloids	0.0945569	5	102597091,102602308,102602639,102602896,102603234
sot00052	Galactose metabolism	0.139486	4	102589277,102601663,102601840,102603762
sot04145	Phagosome	0.584353	4	102586422,102594814,102596467,102606458
sot00040	Pentose and glucuronate interconversions	0.995541	3	102586644,102598804,102605687
sot00380	Tryptophan metabolism	0.168352	3	102590869,102592174,102601322
sot00410	beta-Alanine metabolism	0.346128	3	102598184,102601322,102603548
sot00510	N-Glycan biosynthesis	0.542585	3	102582440,102601958,107058265
sot00562	Inositol phosphate metabolism	0.0591252	3	102580356,102585270,102598817
sot00908	Zeatin biosynthesis	0.0824947	3	102577533,102599418,102603508
sot00909	Sesquiterpenoid and triterpenoid biosynthesis	0.0220198	3	102591877,102592553,102603857
sot00960	Tropane, piperidine and pyridine alkaloid biosynthesis	0.332076	3	102589607,102595884,102603881
sot03008	Ribosome biogenesis in eukaryotes	0.992575	3	4099943,4099944,102591435
sot04144	Endocytosis	0.450895	3	102584601,102585270,102588418
sot04712	Circadian rhythm - plant	0.00924691	3	102578719,102587101,102589008
sot04814	Motor proteins	0.305326	3	102586422,102594814,102596467
sot00062	Fatty acid elongation	0.601985	2	102586361,102603796
sot00250	Alanine, aspartate and glutamate metabolism	0.355546	2	102595558,102603663
sot00261	Monobactam biosynthesis	0.0180461	2	102596625,102605445
sot00300	Lysine biosynthesis	0.0180461	2	102596625,102605445
sot00310	Lysine degradation	0.451461	2	102581785,102601322
sot00360	Phenylalanine metabolism	0.464779	2	102592174,102592302
sot00513	Various types of N-glycan biosynthesis	0.841167	2	102601958,107058265
sot00565	Ether lipid metabolism	0.074281	2	102580356,102583349
sot00592	alpha-Linolenic acid metabolism	0.294434	2	102577863,102583349
sot00600	Sphingolipid metabolism	0.503125	2	102601663,102601840
sot00603	Glycosphingolipid biosynthesis - globo and isoglobo series	0.503125	2	102601663,102601840
sot00620	Pyruvate metabolism	0.231114	2	102582462,102601322
sot00670	One carbon pool by folate	0.225699	2	102582524,102591486
sot00770	Pantothenate and CoA biosynthesis	0.10084	2	102598184,102601322
sot00910	Nitrogen metabolism	0.750796	2	102591490,102603663
sot00920	Sulfur metabolism	0.188647	2	102579112,102600029
sot01040	Biosynthesis of unsaturated fatty acids	0.148755	2	102584924,102586361
sot02010	ABC transporters	0.701697	2	102594095,102602360
sot03018	RNA degradation	0.969557	2	102578270,102588278
sot03040	Spliceosome	0.721558	2	102584601,102588418
sot00071	Fatty acid degradation	0.437781	1	102601322
sot00073	Cutin, suberine and wax biosynthesis	0.520815	1	102588108
sot00100	Steroid biosynthesis	0.320384	1	102604696
sot00130	Ubiquinone and other terpenoid-quinone biosynthesis	0.928287	1	102584603
sot00220	Arginine biosynthesis	0.388535	1	102603663
sot00230	Purine metabolism	0.306924	1	102590620
sot00240	Pyrimidine metabolism	0.306924	1	102590620
sot00280	Valine, leucine and isoleucine degradation	0.437781	1	102601322
sot00340	Histidine metabolism	0.437781	1	102601322
sot00430	Taurine and hypotaurine metabolism	0.881943	1	102600780
sot00511	Other glycan degradation	0.234879	1	102595492
sot00590	Arachidonic acid metabolism	0.321517	1	102583349
sot00591	Linoleic acid metabolism	0.321517	1	102583349
sot00650	Butanoate metabolism	0.405611	1	102595558
sot00730	Thiamine metabolism	0.133752	1	102594417
sot00740	Riboflavin metabolism	0.711704	1	102601357
sot00750	Vitamin B6 metabolism	0.859303	1	102584868
sot00785	Lipoic acid metabolism	0.64377	1	102598788
sot00900	Terpenoid backbone biosynthesis	0.19607	1	102598599
sot00902	Monoterpenoid biosynthesis	0.160653	1	107061804
sot00904	Diterpenoid biosynthesis	0.0603636	1	102584697
sot00941	Flavonoid biosynthesis	0.835458	1	102599242
sot00945	Stilbenoid, diarylheptanoid and gingerol biosynthesis	0.835458	1	102599242
sot03015	mRNA surveillance pathway	0.852117	1	102588278
sot03410	Base excision repair	0.587013	1	102595001
sot03440	Homologous recombination	0.230047	1	102594430
sot04070	Phosphatidylinositol signaling system	0.148614	1	102585270
sot04120	Ubiquitin mediated proteolysis	0.247699	1	102602007
sot04130	SNARE interactions in vesicular transport	0.343344	1	102603109
sot04146	Peroxisome	0.494321	1	102581785
Common Up for all PSTVd vs. mock comparisons
sot04016	MAPK signaling pathway - plant - Solanum tuberosum (potato)	0.229706	6	102577924,102592852,102592933,102598259,102599512,102604327
sot04075	Plant hormone signal transduction - Solanum tuberosum (potato)	0.635606	4	102592933,102598259,102599512,102604327
sot00500	Starch and sucrose metabolism - Solanum tuberosum (potato)	0.780795	2	102592181,102594291
sot00904	Diterpenoid biosynthesis - Solanum tuberosum (potato)	0.648656	1	102591012
sot00940	Phenylpropanoid biosynthesis - Solanum tuberosum (potato)	0.946829	1	102594915
sot04712	Circadian rhythm - plant - Solanum tuberosum (potato)	0.0751193	1	102593655
Common Down for all PSTVd vs. mock comparisons
sot00196	Photosynthesis - antenna proteins - Solanum tuberosum (potato)	0.999386	15	102578242,102584316,102584787,102586836,102589532,102589865,102593779,102594074,102594096,102594652,102596966,102597090,102603980,102606321,107058602
sot00010	Glycolysis / Gluconeogenesis - Solanum tuberosum (potato)	0.0187793	2	102593215,102597674
sot00620	Pyruvate metabolism - Solanum tuberosum (potato)	0.261638	2	102590117,102597674
sot04712	Circadian rhythm - plant - Solanum tuberosum (potato)	0.332725	2	102601616,102603187
sot00030	Pentose phosphate pathway - Solanum tuberosum (potato)	0.0666365	1	102593215
sot00195	Photosynthesis - Solanum tuberosum (potato)	0.177772	1	102593103
sot00564	Glycerophospholipid metabolism - Solanum tuberosum (potato)	0.907926	1	102596533
sot00630	Glyoxylate and dicarboxylate metabolism - Solanum tuberosum (potato)	0.698359	1	102590117
sot00860	Porphyrin metabolism - Solanum tuberosum (potato)	0.343032	1	102605088
sot00908	Zeatin biosynthesis - Solanum tuberosum (potato)	0.790571	1	102603165
sot00910	Nitrogen metabolism - Solanum tuberosum (potato)	0.5	1	102577728
sot00940	Phenylpropanoid biosynthesis - Solanum tuberosum (potato)	0.737342	1	102578320
sot00941	Flavonoid biosynthesis - Solanum tuberosum (potato)	0.737342	1	102578320
sot00945	Stilbenoid, diarylheptanoid and gingerol biosynthesis - Solanum tuberosum (potato)	0.737342	1	102578320
sot04016	MAPK signaling pathway - plant - Solanum tuberosum (potato)	0.952989	1	102588598
sot04141	Protein processing in endoplasmic reticulum - Solanum tuberosum (potato)	0.0744291	1	102602952

## Sheet: Table S6
Table S6. KEGG classification of contrasting DEGs between different comparisons. The list shows DEGs in the coi1 vs. wild-type, and coi1 vs. opr3 comparisons, in response to PSTVd infection. No KEGG pathways were enriched with DEGs in the opr3 vs. wild-type comparison.
pathway.code	pathway.name	p-value	no. of annotated DEGs	Gene ID
coi_Up vs. wt_Down KEGG
sot00250	Alanine, aspartate and glutamate metabolism - Solanum tuberosum (potato)	0.44709	2	102584425, 102596238
sot00940	Phenylpropanoid biosynthesis - Solanum tuberosum (potato)	0.349206	2	102588050, 102605644
sot00130	Ubiquinone and other terpenoid-quinone biosynthesis - Solanum tuberosum (potato)	0.392857	1	102605644
sot00230	Purine metabolism - Solanum tuberosum (potato)	0.178571	1	102602177
sot00330	Arginine and proline metabolism - Solanum tuberosum (potato)	0.321429	1	102596487
sot00460	Cyanoamino acid metabolism - Solanum tuberosum (potato)	0.678571	1	102584425
sot00650	Butanoate metabolism - Solanum tuberosum (potato)	0.285714	1	102596238
sot00760	Nicotinate and nicotinamide metabolism - Solanum tuberosum (potato)	0.178571	1	102602177
sot00908	Zeatin biosynthesis - Solanum tuberosum (potato)	0.607143	1	102593031
sot00941	Flavonoid biosynthesis - Solanum tuberosum (potato)	0.392857	1	102605644
sot00945	Stilbenoid, diarylheptanoid and gingerol biosynthesis - Solanum tuberosum (potato)	0.392857	1	102605644
sot04146	Peroxisome - Solanum tuberosum (potato)	0.821429	1	102604551
coi Down vs. wt Up KEGG
sot00040	Pentose and glucuronate interconversions - Solanum tuberosum (potato)	0.860894	2	102586644, 102586644
sot00520	Amino sugar and nucleotide sugar metabolism - Solanum tuberosum (potato)	0.726551	2	102580604, 102587337
sot04016	MAPK signaling pathway - plant - Solanum tuberosum (potato)	0.769221	2	102582408, 102587337
sot04626	Plant-pathogen interaction - Solanum tuberosum (potato)	0.590013	2	102585901, 102595400
sot00330	Arginine and proline metabolism - Solanum tuberosum (potato)	0.440137	1	102592174
sot00360	Phenylalanine metabolism - Solanum tuberosum (potato)	0.440137	1	102592174
sot00380	Tryptophan metabolism - Solanum tuberosum (potato)	0.440137	1	102592174
sot00564	Glycerophospholipid metabolism - Solanum tuberosum (potato)	0.589373	1	102583349
sot00565	Ether lipid metabolism - Solanum tuberosum (potato)	0.589373	1	102583349
sot00590	Arachidonic acid metabolism - Solanum tuberosum (potato)	0.589373	1	102583349
sot00591	Linoleic acid metabolism - Solanum tuberosum (potato)	0.589373	1	102583349
sot00592	alpha-Linolenic acid metabolism - Solanum tuberosum (potato)	0.589373	1	102583349
sot00940	Phenylpropanoid biosynthesis - Solanum tuberosum (potato)	0.0660053	1	102601606
sot01040	Biosynthesis of unsaturated fatty acids - Solanum tuberosum (potato)	0.603951	1	102584924
sot03018	RNA degradation - Solanum tuberosum (potato)	0.66064	1	102578270
sot04075	Plant hormone signal transduction - Solanum tuberosum (potato)	0.353252	1	102582408
opr Up vs. coi Down KEGG
sot00561	Glycerolipid metabolism - Solanum tuberosum (potato)	0.0469402	4	102588361, 102598882, 102601840, 102603688
sot00564	Glycerophospholipid metabolism - Solanum tuberosum (potato)	0.0279029	3	102588361, 102598882, 102603688
sot04075	Plant hormone signal transduction - Solanum tuberosum (potato)	0.920276	3	102582408, 102586237, 102594435
sot00053	Ascorbate and aldarate metabolism - Solanum tuberosum (potato)	0.860894	2	102582872, 102603120
sot00520	Amino sugar and nucleotide sugar metabolism - Solanum tuberosum (potato)	0.860894	2	102582872, 102603120
sot03008	Ribosome biogenesis in eukaryotes - Solanum tuberosum (potato)	0.0333257	2	4099943, 4099944
sot03010	Ribosome - Solanum tuberosum (potato)	0.0333257	2	4099943, 4099944
sot00052	Galactose metabolism - Solanum tuberosum (potato)	0.5	1	102594095
sot00062	Fatty acid elongation - Solanum tuberosum (potato)	0.33936	1	102603796
sot00195	Photosynthesis - Solanum tuberosum (potato)	0.0709755	1	102598947
sot00270	Cysteine and methionine metabolism - Solanum tuberosum (potato)	0.929025	1	102596192
sot00330	Arginine and proline metabolism - Solanum tuberosum (potato)	0.929025	1	102596192
sot00430	Taurine and hypotaurine metabolism - Solanum tuberosum (potato)	0.845352	1	102600780
sot00480	Glutathione metabolism - Solanum tuberosum (potato)	0.42533	1	102590689
sot00600	Sphingolipid metabolism - Solanum tuberosum (potato)	0.5	1	102601840
sot00603	Glycosphingolipid biosynthesis - globo and isoglobo series - Solanum tuberosum (potato)	0.5	1	102601840
sot00860	Porphyrin metabolism - Solanum tuberosum (potato)	0.0762281	1	102594293
sot00909	Sesquiterpenoid and triterpenoid biosynthesis - Solanum tuberosum (potato)	0.515019	1	102591877
sot02010	ABC transporters - Solanum tuberosum (potato)	0.299035	1	102594095
sot04016	MAPK signaling pathway - plant - Solanum tuberosum (potato)	0.826747	1	102582408
sot04626	Plant-pathogen interaction - Solanum tuberosum (potato)	0.33936	1	102603796
opr Down vs. coi Up KEGG
sot00940	Phenylpropanoid biosynthesis - Solanum tuberosum (potato)	0.710839	4	102583921, 102585502, 102587234, 102592844
sot00520	Amino sugar and nucleotide sugar metabolism - Solanum tuberosum (potato)	0.972132	3	102589117, 102589770, 102590097
sot00592	alpha-Linolenic acid metabolism - Solanum tuberosum (potato)	0.20818	3	102583448, 102583777, 102584442
sot04016	MAPK signaling pathway - plant - Solanum tuberosum (potato)	0.972132	3	102589117, 102589770, 102590097
sot00010	Glycolysis / Gluconeogenesis - Solanum tuberosum (potato)	0.578407	2	102581128, 102604318
sot00270	Cysteine and methionine metabolism - Solanum tuberosum (potato)	0.286709	2	102584001, 102604318
sot00460	Cyanoamino acid metabolism - Solanum tuberosum (potato)	0.227947	2	102584425, 102593844
sot00640	Propanoate metabolism - Solanum tuberosum (potato)	0.702841	2	102580777, 102604318
sot00908	Zeatin biosynthesis - Solanum tuberosum (potato)	0.941482	2	102593031, 102595379
sot00030	Pentose phosphate pathway - Solanum tuberosum (potato)	0.842574	1	102581128
sot00051	Fructose and mannose metabolism - Solanum tuberosum (potato)	0.842574	1	102581128
sot00052	Galactose metabolism - Solanum tuberosum (potato)	0.842574	1	102581128
sot00190	Oxidative phosphorylation - Solanum tuberosum (potato)	0.147351	1	102582385
sot00230	Purine metabolism - Solanum tuberosum (potato)	0.852649	1	102602177
sot00250	Alanine, aspartate and glutamate metabolism - Solanum tuberosum (potato)	0.281837	1	102584425
sot00280	Valine, leucine and isoleucine degradation - Solanum tuberosum (potato)	0.929969	1	102580777
sot00500	Starch and sucrose metabolism - Solanum tuberosum (potato)	0.326685	1	102593844
sot00620	Pyruvate metabolism - Solanum tuberosum (potato)	0.240186	1	102604318
sot00750	Vitamin B6 metabolism - Solanum tuberosum (potato)	0.935535	1	102595179
sot00760	Nicotinate and nicotinamide metabolism - Solanum tuberosum (potato)	0.852649	1	102602177
sot00785	Lipoic acid metabolism - Solanum tuberosum (potato)	0.929969	1	102580777
sot00909	Sesquiterpenoid and triterpenoid biosynthesis - Solanum tuberosum (potato)	0.178903	1	102598796
sot00910	Nitrogen metabolism - Solanum tuberosum (potato)	0.103526	1	102586376
sot00970	Aminoacyl-tRNA biosynthesis - Solanum tuberosum (potato)	0.0455702	1	102578711
sot00999	Biosynthesis of various plant secondary metabolites - Solanum tuberosum (potato)	0.326685	1	102593844
sot02010	ABC transporters - Solanum tuberosum (potato)	0.0759585	1	102584338

## Sheet: Table S7
Table S7. Expression profiles of genes involved in hormone and defense-related responses determined by RTqPCR; statistical analysis of results shown in Figure 4. Relative gene expression in PSTVd-inoculated compared to mock-inoculated plants of wild-type (wt), opr3 and coi1 lines was analyzed at different time points. Values show the mean fold regulation (log2fc) ± SE, n = 3. Statistical signific…
wt PSTVd vs. wt mock																		opr3 PSTVd vs. opr3 mock																		coi1 PSTVd vs. coi1 mock
	4 wpi				5 wpi				6 wpi				7 wpi						4 wpi				5 wpi				6 wpi				7 wpi						4 wpi				5 wpi				6 wpi				7 wpi
gene	fold regulation	±	SE	t.test	fold regulation	±	SE	t.test	fold regulation	±	SE	t.test	fold regulation	±	SE	t.test		gene	fold regulation	±	SE	t.test	fold regulation	±	SE	t.test	fold regulation	±	SE	t.test	fold regulation	±	SE	t.test		gene	fold regulation	±	SE	t.test	fold regulation	±	SE	t.test	fold regulation	±	SE	t.test	fold regulation
LOX6	1.76719	±	0.158337	0.0257815	2.06258	±	0.113368	0.000502883	1.75108	±	0.156442	0.0165722	1.53006	±	0.144804	0.0279278		LOX6	1.61318	±	0.103074	0.00126679	1.55328	±	0.0778168	0.00391809	6.566	±	0.12991	0.000109302	5.55913	±	0.129995	2.33487e-07		LOX6	1.07637	±	0.110835	0.529089	1.62129	±	0.113576	0.0051983	1.32441	±	0.125923	0.0781168	2.61084
OPR3	1.32744	±	0.110549	0.0301691	1.15065	±	0.105842	0.220458	-1.07506	±	0.0543482	0.218485	1.38751	±	0.0875347	0.00240664		OPR3	-1.63494	±	0.11431	0.000775197	-1.34336	±	0.222714	0.230711	-1.56342	±	0.284232	0.149992	1.02985	±	0.131144	0.235818		OPR3	-1.12171	±	0.128874	0.404012	1.1891	±	0.0821103	0.0594647	1.27336	±	0.0861784	0.0158683	1.02985
JAR1	-1.18934	±	0.0812273	0.0773324	-1.24948	±	0.0904235	0.0307532	1.18262	±	0.0755947	0.0486648	-1.07359	±	0.112041	0.550713		JAR1	-1.43259	±	0.0756993	0.000316281	-1.23095	±	0.102499	0.0771169	-1.48483	±	0.273547	0.183603	1.29596	±	0.167006	0.00190027		JAR1	1.0234	±	0.0714009	0.762406	1.54752	±	0.144713	0.0103957	1.54904	±	0.208413	0.0604968	1.29596
COI1	1.12572	±	0.0758617	0.230423	1.06729	±	0.0800785	0.450585	-1.0187	±	0.0590944	0.766907	-1.29003	±	0.196134	0.240218		COI1	-1.02803	±	0.0585859	0.65604	-1.17509	±	0.0859777	0.0899439	-1.10126	±	0.180796	0.61489	1.0076	±	0.163249	0.96531		COI1	1.19489	±	0.106008	0.125756	1.0002	±	0.164692	0.999083	1.31158	±	0.0975108	0.0236935	-1.45585
JAZ1	-1.51754	±	0.0910736	0.00937476	1.21269	±	0.210484	0.418444	-1.36694	±	0.299281	0.33008	1.52556	±	0.531718	0.455995		JAZ1	1.07237	±	0.102498	0.52138	1.18957	±	0.130673	0.219586	-1.04672	±	0.191784	0.821787	1.46122	±	0.15397	0.0307457		JAZ1	1.0972	±	0.182052	0.63285	-1.71533	±	0.10685	0.000789865	-4.10911	±	0.483689	0.0128554	1.71339
MYC2	1.48536	±	0.0897176	0.00186476	1.17107	±	0.220904	0.48517	2.36323	±	0.29001	0.0200727	-1.69182	±	0.265306	0.104487		MYC2	2.25415	±	0.20215	0.0137564	1.9908	±	0.155844	0.00324121	5.55537	±	0.15698	8.97585e-07	3.41394	±	0.142952	1.38609e-05		MYC2	-2.17062	±	0.257956	0.0156504	-3.80875	±	0.128526	2.12054e-06	1.2958	±	0.268824	0.416789	-1.75017
SARD1	-1.72336	±	0.170338	0.0133686	1.38827	±	0.207917	0.148635	-1.22814	±	0.318499	0.527465	2.15102	±	0.278365	0.0282557		SARD1	-1.115	±	0.142577	0.493338	1.86047	±	0.114004	0.000165505	2.72595	±	0.121165	0.000130652	5.12491	±	0.203537	9.48831e-06		SARD1	-3.90467	±	0.0895144	6.02928e-08	-2.40006	±	0.127455	7.8642e-05	-2.16914	±	0.357345	0.0938774	2.28435
ICS	1.0093	±	0.12454	0.943051	1.11538	±	0.187896	0.587689	2.23454	±	0.23171	0.00417637	1.58121	±	0.222344	0.0919664		ICS	1.46169	±	0.174721	0.0580624	1.3285	±	0.198644	0.233553	9.77884	±	0.145613	3.80434e-09	3.24479	±	0.138991	1.52249e-06		ICS	1.80591	±	0.216138	0.0214344	1.23887	±	0.213097	0.441905	1.68975	±	0.207161	0.067458	1.63112
PAL9	-3.08267	±	0.0843444	2.47155e-08	6.65866	±	0.353956	0.000615528	1.45183	±	0.445451	0.43263	3.45906	±	0.411396	0.0104127		PAL9	1.41671	±	0.224314	0.154747	2.95651	±	0.338379	0.0146186	3.46188	±	0.658923	0.0886973	2.87602	±	0.245051	0.00164694		PAL9	-1.36476	±	0.194	0.155624	3.08788	±	0.143083	1.11037e-06	1.85192	±	0.935395	0.535285	2.87602
NPR1	-2.09925	±	0.0778553	9.42741e-07	1.05588	±	0.126837	0.688465	-1.48476	±	0.111754	0.00364703	2.05019	±	0.246422	0.0127852		NPR1	-1.7888	±	0.135712	0.00079983	1.10795	±	0.190774	0.615671	-1.00163	±	0.266227	0.995365	1.86161	±	0.187785	0.00148199		NPR1	-1.19602	±	0.085059	0.0599928	1.33904	±	0.0944339	0.00896115	1.43811	±	0.129113	0.020961	1.86161
NPR3	-1.24968	±	0.0579379	0.00310404	-1.40567	±	0.153697	0.0620379	-1.63719	±	0.141837	0.00412852	-1.17704	±	0.103083	0.22305		NPR3	-2.18	±	0.125265	8.50335e-05	1.64805	±	0.0827413	0.000121314	4.67004	±	0.119761	1.72092e-05	2.26118	±	0.159429	0.000385545		NPR3	-1.46086	±	0.143035	0.0290882	3.11992	±	0.0749894	4.29766e-09	1.51553	±	0.126189	0.00834575	2.22194
CYP707A1	1.34846	±	0.211517	0.11479	1.85715	±	0.262077	0.0140016	-1.28927	±	0.264528	0.190213	-2.76455	±	0.507179	0.0367667		CYP707A1	-1.37097	±	0.175168	0.0454422	1.30252	±	0.311195	0.218173	2.55955	±	0.330789	0.00956553	2.05436	±	0.0817123	1.04486e-08		CYP707A1	-1.34756	±	0.199366	0.0942375	-1.24037	±	0.286552	0.741337	-4.07403	±	0.711838	0.0129443	2.00822
PYL4	-2.24515	±	0.341196	0.00968511	1.36077	±	0.184445	0.0351509	-1.4091	±	0.283156	0.186554	-1.36036	±	0.353094	0.210181		PYL4	-2.55382	±	0.201826	5.51845e-05	-1.10892	±	0.235801	0.929858	-1.32265	±	0.211341	0.113156	1.34224	±	0.302901	0.0881364		PYL4	1.34619	±	0.235203	0.114131	4.34049	±	0.387277	0.0125685	2.19154	±	0.337085	0.00238788	-1.39575
ABI5	1.89547	±	0.295964	0.0354681	6.16423	±	0.156505	7.89871e-09	3.68139	±	0.232175	3.29918e-07	1.00478	±	0.226921	0.717963		ABI5	2.3013	±	0.213553	2.38515e-06	1.77095	±	0.464135	0.0759067	1.60086	±	0.477673	0.944399	1.40488	±	0.362517	0.409516		ABI5	4.99247	±	0.153407	5.71508e-08	1.88638	±	0.185982	0.000196925	1.68308	±	0.114708	0.000422935	-3.44492
MYB44	-2.49203	±	0.232721	0.000269664	2.25375	±	0.177718	2.68597e-05	-2.42215	±	0.286647	0.00148219	-10.3744	±	0.393529	0.00589437		MYB44	-2.64218	±	0.159299	1.4322e-08	4.26936	±	0.265035	3.36612e-08	2.04992	±	0.247096	0.00085087	1.07228	±	0.455608	0.148876		MYB44	-1.54529	±	0.316098	0.100286	4.0363		0.334107	0.00209772	-2.45732	±	0.588876	0.0497765	-1.17199
ILR1	1.9516	±	0.263247	0.0980097	1.1626	±	0.186332	0.447225	1.54581	±	0.16774	0.0238004	-1.04304	±	0.257218	0.879569		ILR1	1.46259	±	0.28665	0.241933	2.7572	±	0.248776	0.00350542	4.49483	±	0.135148	9.0831e-05	3.03639	±	0.102424	3.8445e-07		ILR1	2.01919	±	0.125767	0.00105103	3.85201	±	0.266606	0.0158776	2.61537	±	0.071763	2.02469e-07	1.37121
ARF8	1.21939	±	0.102522	0.0921312	1.0196	±	0.196522	0.9255	1.04565	±	0.379137	0.911855	-1.2182	±	0.463022	0.687252		ARF8	-1.24304	±	0.0689148	0.00786027	-1.46075	±	0.168975	0.0465649	-1.15232	±	0.434868	0.757894	-2.32875	±	0.893497	0.388035		ARF8	-1.14066	±	0.105808	0.249006	1.37383	±	0.167211	0.0960977	-1.21977	±	0.0855488	0.0401471	-1.29975
EXP8	9.98315	±	0.115979	1.93311e-08	1.27844	±	0.108193	0.181346	-1.40277	±	0.251725	0.22581	-1.42947	±	0.23243	0.155628		EXP8	1.20022	±	0.250369	0.525511	1.83659	±	0.272454	0.0635985	4.74973	±	0.217359	0.000125277	-1.37185	±	0.156695	0.0688114		EXP8	2.09884	±	0.245958	0.0242944	-1.59909	±	0.268694	0.144357	4.87944	±	0.190293	3.66964e-05	-2.27143
DWF4	1.48647	±	0.0622694	4.43468e-05	1.57763	±	0.133469	0.00873932	1.36592	±	0.177072	0.109686	2.06515	±	0.24432	0.0114652		DWF4	1.0345	±	0.091895	0.727236	-1.02671	±	0.173442	0.885606	-1.14066	±	0.25554	0.62709	2.02572	±	0.261231	0.0193775		DWF4	-1.10553	±	0.100995	0.361626	1.41755	±	0.0750812	0.000939726	1.59192	±	0.204074	0.0572476	2.30909
ROT3	1.28456	±	0.291146	0.404296	-1.33975	±	0.266533	0.24674	1.18883	±	0.556473	0.721226	1.33182	±	0.600884	0.752413		ROT3	1.01608	±	0.20459	0.93483	-1.61095	±	0.119722	7.61301e-05	3.32352	±	0.630088	0.15778	-5.14559	±	0.305191	0.0158413		ROT3	-1.37089	±	0.184427	0.0504406	-1.72451	±	0.321049	0.0498308	-1.57924	±	0.415828	0.0871803	2.5524
BRI1	-1.58887	±	0.11199	0.000115977	1.34363	±	0.168888	0.0329279	-1.09615	±	0.275617	0.273314	-2.46632	±	0.252911	0.000870637		BRI1	-1.33328	±	0.107046	0.00144854	1.09609	±	0.385497	0.473004	2.37995	±	0.359644	0.0106087	7.57934	±	0.236293	2.28756e-06		BRI1	-1.3629	±	0.375896	0.10207	-2.07861	±	0.19011	4.35662e-05	-2.37273	±	0.413718	0.0170231	1.53515
ACO	-1.65266	±	0.147427	0.000922254	1.60213	±	0.0732842	4.30172e-07	1.37454	±	0.0727433	1.72708e-05	-1.55408	±	0.0769412	1.42262e-06		ACO	-2.57323	±	0.089483	6.40538e-11	4.73387	±	0.0915226	2.25816e-11	3.29756	±	0.313695	8.44786e-05	3.334	±	0.124739	2.67059e-11		ACO	-2.73114	±	0.118478	2.29967e-09	9.8173	±	0.151601	3.64643e-09	2.90838	±	0.310986	4.2264e-06	2.1691
AP2L-TOE3	-1.43176	±	0.109115	0.000673923	-1.52313	±	0.137885	0.00172734	1.14745	±	0.0925739	0.0617107	2.74416	±	0.182524	8.06114e-08		AP2L-TOE3	-1.29857	±	0.104063	0.00722347	-1.54137	±	0.209454	0.0371959	1.88722	±	0.507122	0.74264	1.39093	±	0.272394	0.0917767		AP2L-TOE3	1.30807	±	0.153081	0.0413721	2.6559	±	0.155213	2.15613e-06	2.28543	±	0.400676	0.00577574	1.34877
ERF1B	-1.61527	±	0.176954	0.00492409	2.41902	±	0.0793994	1.37414e-11	1.32152	±	0.473279	0.716176	-3.58042	±	0.334541	0.00031551		ERF1B	-1.6737	±	0.153476	0.000595903	1.59374	±	0.196031	0.00661819	1.60614	±	0.290664	0.0176915	3.32785	±	0.225907	3.06208e-06		ERF1B	-1.0441	±	0.173564	0.700646	1.1905	±	0.221637	0.22011	2.028	±	0.381838	0.0144427	1.59526
MPKK6	1.64919	±	0.295477	0.255851	1.51111	±	0.198313	0.0625057	-1.28667	±	0.153737	0.216838	1.61819	±	0.100807	0.00102824		MPKK6	1.03874	±	0.10906	0.741804	-1.52311	±	0.143717	0.0226487	3.45838	±	0.116944	4.82414e-07	2.84714	±	0.0999509	5.82152e-07		MPKK6	-1.15101	±	0.0930276	0.189489	-1.39892	±	0.135205	0.0420368	-1.67584	±	0.147035	0.00383931	2.02735
MAPK4	-1.03606	±	0.0677361	0.633439	-1.55504	±	0.127713	0.00768479	-1.20144	±	0.0567205	0.00671	1.70635	±	0.205049	0.0233694		MAPK4	-1.16858	±	0.0400686	0.00178692	-1.20009	±	0.0831941	0.051091	1.43643	±	0.423295	0.422665	2.92223	±	0.106353	4.20341e-08		MAPK4	-1.16442	±	0.0696436	0.0517196	3.11955	±	0.0515122	3.77189e-13	1.52665	±	0.0433964	6.67496e-08	1.56943
MAPK3	-2.76258	±	0.141572	9.37895e-06	-1.08311	±	0.195795	0.700089	-1.42313	±	0.209874	0.141626	2.3351	±	0.245908	0.00436114		MAPK3	-1.3538	±	0.102375	0.0116805	1.44091	±	0.245007	0.1864	1.12858	±	0.281933	0.685342	1.98335	±	0.140356	0.000244563		MAPK3	-1.57224	±	0.122138	0.00259252	1.60301	±	0.159278	0.011594	1.43219	±	0.580029	0.559752	2.22678
MAPK7	1.26816	±	0.187566	0.247068	1.89446	±	0.170813	0.00241119	3.30139	±	0.173392	1.50476e-05	2.66164	±	0.104517	1.15035e-07		MAPK7	-1.59554	±	0.174476	0.0271852	1.68535	±	0.154289	0.00940263	6.47002	±	0.207404	0.000141829	4.17397	±	0.133539	2.002e-08		MAPK7	1.6576	±	0.108451	0.00112403	1.64929	±	0.0921394	8.37268e-05	2.70818	±	0.170219	0.00271455	1.97957
RBOH	-1.76326	±	0.248751	0.0620577	1.45634	±	0.177019	0.0579383	4.06966	±	0.232344	0.000153539	4.58934	±	0.20837	0.000917732		RBOH	-1.45886	±	0.129059	0.0213744	-1.34282	±	0.306455	0.447287	10.0438	±	0.259287	8.64839e-06	5.81462	±	0.271959	7.76632e-05		RBOH	-2.15317	±	0.201338	0.0052915	3.04701	±	0.149552	4.00583e-05	-1.19629	±	0.165785	0.354083	6.84162
CAT2	-2.00678	±	0.0901011	5.80549e-06	-1.40583	±	0.07015	0.000256044	-1.33964	±	0.0968783	0.0103776	3.04671	±	0.138175	1.22572e-05		CAT2	-1.48387	±	0.0886198	0.000570325	-1.41583	±	0.173265	0.0715087	1.29223	±	0.277184	0.392617	1.34056	±	0.0971458	2.78259e-06		CAT2	-1.7122	±	0.135464	0.0015133	-1.46605	±	0.109965	0.00410073	1.19288	±	0.172469	0.348383	1.34056
APX1	-1.04479	±	0.0483325	0.44361	-1.027	±	0.0949339	0.790671	-1.05875	±	0.139359	0.698784	1.38041	±	0.0933325	0.00431338		APX1	-1.08936	±	0.0677038	0.241646	-1.14697	±	0.0979085	0.205941	1.01795	±	0.0606001	0.781288	-1.06981	±	0.0856192	0.235322		APX1	1.20076	±	0.112146	0.148201	1.18835	±	0.0360814	0.000295837	-1.10628	±	0.0870776	0.281051	-1.06981
POPA	1.36287	±	0.0412433	8.21056e-06	1.04712	±	0.0608725	0.477438	-2.54508	±	0.405285	0.0546469	1.21364	±	0.216961	0.40338		POPA	-1.01772	±	0.0885176	0.851061	-1.0539	±	0.0901339	0.583109	1.13192	±	0.115508	0.317499	-2.02688	±	0.184753	0.0550734		POPA	1.04805	±	0.129886	0.732744	-1.40465	±	0.164985	0.0650685	-1.1021	±	0.0820605	0.271274	-2.02688
LiP	-6.84364	±	0.0868829	1.59565e-09	-2.08767	±	0.0701518	1.1741e-05	1.0116	±	0.130738	0.93612	-2.41064	±	0.227899	0.00781343		LiP	-2.80712	±	0.158123	0.000228442	1.45464	±	0.192924	0.111788	2.11393	±	0.188871	0.0247205	6.91446	±	0.177784	3.23377e-06		LiP	-3.96393	±	0.0915066	7.62361e-07	2.01801	±	0.128859	0.000481911	-1.24466	±	0.11074	0.113831	6.11993
POX12	2.9727	±	0.0867814	8.84235e-06	-1.10746	±	0.0920157	0.342276	1.30566	±	0.115322	0.0847107	2.14423	±	0.301513	0.0511732		POX12	4.93399	±	0.354103	0.0137802	6.37688	±	0.314361	0.00052734	5.22375	±	0.175325	2.57698e-05	7.92111	±	0.208529	1.08018e-06		POX12	-2.8581	±	0.0713793	2.00877e-07	-2.14688	±	0.108435	0.000123336	-8.485	±	0.278627	0.00115383	1.48731
PR1b	2.22517	±	0.0800253	8.07918e-07	4.45582	±	0.402987	0.00257689	2.63391	±	0.489184	0.087573	1.83156	±	0.463161	0.226904		PR1b	2.94748	±	0.158606	0.00011221	1.80794	±	0.298124	0.0741582	-1.53822	±	0.225902	0.0854098	1.03704	±	0.118978	1.64106e-06		PR1b	-2.20455	±	0.772786	0.339824	-3.06916	±	0.394814	0.0239638	1.68718	±	0.54817	0.383389	1.03704
PR2	-1.25466	±	0.342894	0.508107	1.46003	±	0.0874422	0.000733501	-1.05364	±	0.305746	0.871496	-1.14464	±	0.203471	0.532134		PR2	-1.98853	±	0.377698	0.0991927	2.45001	±	0.297499	0.010506	-2.6588	±	0.423032	0.0409528	4.55678	±	0.343992	0.219948		PR2	1.05121	±	0.489448	0.923037	27.659	±	0.240835	4.78879e-10	1.71668	±	0.384259	0.206986	4.55678
PRQ	-1.1572	±	0.146003	0.391807	1.99659	±	0.363579	0.0394167	1.13291	±	0.430637	0.46924	-2.12952	±	0.208641	0.00191332		PRQ	1.29966	±	0.516492	0.79582	2.12879	±	0.110068	2.75321e-06	1.20934	±	0.279225	0.164953	3.25108	±	0.364012	0.000617631		PRQ	-2.50587	±	0.891605	0.0619941	1.32998	±	0.446499	0.928378	-1.84599	±	0.322698	0.0107852	2.04974
LOX3	-1.49562	±	0.413018	0.335997	1.64865	±	0.245391	0.0785573	-1.94032	±	0.464118	0.188495	1.51873	±	0.412253	0.344118		LOX3	-1.4822	±	0.529306	0.484869	-1.40384	±	0.434927	0.464062	-3.14348	±	0.395051	0.0131511	-1.57896	±	0.484259	0.38705		LOX3	-2.18145	±	0.529403	0.191496	20.7593	±	0.189777	5.2923e-11	2.83389	±	0.492247	0.0737825	6.19661
[truncated: 3 more columns]

## Sheet: Table S8
Table S8. Expression of hormone-, MAPK-, and ROS-related genes, in response to MeJA treatment and PSTVd infection; statistical analysis of results shown in Figure 8. Relative gene expression was analyzed in PSTVd-inoculated compared to mock-inoculated plants pretreated with MeJA or H2O at 2, 4 and 6 wpi. Values show the mean fold regulation (log2fc) ± SE, n = 3. Statistical significance of change…
wt PSTVd vs. wt mock														opr3 PSTVd vs. opr3 mock														coi1 PSTVd vs. coi1 mock
	2 wpi				4 wpi				6 wpi						2 wpi				4 wpi				6 wpi						2 wpi				4 wpi				6 wpi
gene	fold regulation	±	SE	t.test	fold regulation	±	SE	t.test	fold regulation	±	SE	t.test		gene	fold regulation	±	SE	t.test	fold regulation	±	SE	t.test	fold regulation	±	SE	t.test		gene	fold regulation	±	SE	t.test	fold regulation	±	SE	t.test	fold regulation	±	SE	t.test
LOX6	7.55501	±	0.123761	1.34339e-09	4.20229	±	0.201296	1.59407e-05	-1.13334	±	0.209532	0.597856		LOX6	3.57106	±	0.30191	0.00283765	2.69265	±	0.182078	0.000487572	13.6379	±	0.596786	0.00672612		LOX6	2.24094	±	0.166578	0.000262037	1.42528	±	0.160492	0.0648837	-2.47143	±	0.338606	0.0214166
OPR3	4.34689	±	0.172021	2.44086e-06	2.32096	±	0.220351	0.00483335	-1.35171	±	0.316354	0.370747		OPR3	n.d.	±			n.d.	±			n.d.	±				OPR3	-1.08333	±	0.296828	0.802135	-6.48286	±	0.21783	3.29216e-06	-3.49894	±	0.584572	0.0559788
JAR1	5.03296	±	0.202822	9.64454e-07	1.22443	±	0.14873	0.221519	-5.93264	±	0.194109	2.59736e-06		JAR1	4.41609	±	0.192287	3.8125e-06	1.97861	±	0.218088	0.0154617	1.57275	±	0.488228	0.364011		JAR1	-1.49918	±	0.0770195	0.000116801	-1.1937	±	0.199571	0.412157	-2.63444	±	0.28528	0.0101228
COI1	2.27976	±	0.160434	0.000173934	-1.17407	±	0.167488	0.394333	-2.871	±	0.176973	8.16222e-05		COI1	1.68045	±	0.245514	0.0954524	1.44709	±	0.208583	0.116842	3.17524	±	0.558038	0.134047		COI1	1.50882	±	0.182669	0.0633795	1.13043	±	0.193487	0.572223	-5.97664	±	0.313043	0.000338419
JAZ1	-3.01569	±	0.233844	0.00210071	1.00109	±	0.647805	0.998793	-1.74951	±	0.227554	0.0424761		JAZ1	-2.78891	±	0.326016	0.0150475	10.4107	±	0.420759	0.0026588	17.5694	±	0.538266	0.000341146		JAZ1	2.23569	±	0.318373	0.0379006	1.1191	±	0.19282	0.590749	-1.8664	±	0.163871	0.00702525
MYC2	1.43556	±	0.166285	0.0760758	-1.03324	±	0.190974	0.876502	-1.17123	±	0.225944	0.534244		MYC2	1.7867	±	0.184466	0.00801064	1.57022	±	0.116279	0.00473866	3.2388	±	0.625792	0.153156		MYC2	-1.12597	±	0.155223	0.47288	1.78679	±	0.26965	0.0510256	1.32184	±	0.186565	0.208567
SARD1	-1.96019	±	0.169564	0.00304133	4.76988	±	0.236158	6.59127e-05	2.05604	±	0.168498	0.00178839		SARD1	-2.05585	±	0.204159	0.00429921	-2.85599	±	0.471722	0.0481398	21.0758	±	0.644942	0.00478717		SARD1	-1.53695	±	0.124714	0.00438243	1.50889	±	0.293217	0.228007	4.32494	±	0.143774	0.000162901
ICS	2.02894	±	0.236028	0.0134262	1.66374	±	0.198388	0.049297	-2.74466	±	0.197836	0.000777086		ICS	2.62278	±	0.342413	0.0254918	1.14864	±	0.325743	0.700303	1.61886	±	0.566076	0.472975		ICS	-1.90824	±	0.14401	0.000856479	1.57904	±	0.164759	0.0215402	-10.3563	±	0.308654	5.79152e-05
PAL9	-1.12496	±	0.172425	0.539453	2.74713	±	0.289609	0.00749217	2.24995	±	0.222951	0.00691912		PAL9	1.91408	±	0.238135	0.0294181	-4.69238	±	0.458607	0.00510449	5.60445	±	0.237064	2.90272e-05		PAL9	-3.2442	±	0.266817	0.00130221	-1.52054	±	0.169778	0.0379846	5.8781	±	0.355531	0.00273876
NPR1	1.81697	±	0.164089	0.00317933	1.53424	±	0.20847	0.0849153	-1.6541	±	0.226091	0.0731516		NPR1	2.68129	±	0.228828	0.0115048	-1.08561	±	0.244896	0.761188	9.85098	±	0.651967	0.018598		NPR1	-2.88088	±	0.191618	7.02956e-05	1.12661	±	0.333352	0.775786	-4.06649	±	0.149084	5.25953e-06
MAPK4	3.21087	±	0.139311	5.08328e-07	-1.72015	±	0.262388	0.0860731	2.1809	±	0.247102	0.0193017		MAPK4	-1.04804	±	0.115748	0.694126	2.97457	±	0.259145	0.00287866	8.35454	±	0.65672	0.0252906		MAPK4	-2.2843	±	0.208503	0.00262527	1.25063	±	0.30169	0.513883	-4.22443	±	0.219933	0.00022393
MAPK3	1.41042	±	0.199795	0.122339	-5.19299	±	0.229561	5.48195e-05	1.15755	±	0.188692	0.486803		MAPK3	-1.09984	±	0.263846	0.743894	1.47313	±	0.346914	0.340229	9.25945	±	0.681882	0.0225912		MAPK3	-1.34739	±	0.140374	0.0798094	-4.76489	±	0.137732	1.18723e-07	2.11555	±	0.327025	0.0586453
MAPK7	12.583	±	0.196323	1.94307e-07	1.0612	±	0.165065	0.733757	1.15957	±	0.234104	0.550187		MAPK7	3.68271	±	0.302628	0.000909842	1.61538	±	0.160942	0.0178365	7.01807	±	0.673047	0.0445678		MAPK7	-5.20678	±	0.175568	1.0993e-07	-1.58295	±	0.223319	0.0816351	-1.99025	±	0.235572	0.0212611
CAT2	1.13152	±	0.173595	0.527522	1.84396	±	0.171536	0.0186431	-2.09505	±	0.233977	0.017389		CAT2	-1.02688	±	0.311338	0.935711	-1.70886	±	0.1573	0.0178021	2.07261	±	0.51048	0.209587		CAT2	-2.95926	±	0.119186	1.20456e-06	-2.92572	±	0.183116	0.000432193	-3.54369	±	0.12517	3.99492e-05
APX1	1.18783	±	0.0909207	0.133051	-1.03	±	0.167449	0.872719	-1.03474	±	0.224084	0.895783		APX1	1.18671	±	0.326935	0.672493	1.06732	±	0.148491	0.691628	1.82886	±	0.20073	0.0252869		APX1	-1.27958	±	0.0670715	0.00360779	-1.35381	±	0.207663	0.198776	1.09577	±	0.194315	0.691992
POPA	-1.19905	±	0.168721	0.386448	1.37999	±	0.139849	0.0645037	1.24683	±	0.207439	0.36232		POPA	1.40136	±	0.13919	0.0759575	-1.00778	±	0.180043	0.968832	4.3829	±	0.530533	0.0395783		POPA	-1.03401	±	0.0714934	0.657718	-1.79132	±	0.122603	0.00843066	-1.57238	±	0.185097	0.0460148
LiP	4.15903	±	0.127392	0.000329723	2.17922	±	0.157592	0.00021562	1.33485	±	0.171605	0.15973		LiP	2.37231	±	0.263268	0.0123317	1.51092	±	0.279725	0.221941	8.70068	±	0.332536	4.9879e-05		LiP	-3.48693	±	0.122559	6.02954e-07	-2.49241	±	0.336731	0.0253812	-11.6784	±	0.167911	8.73889e-08
POX12	-1.14749	±	0.239585	0.594961	1.20656	±	0.357606	0.635403	2.31872	±	0.457015	0.117351		POX12	-1.46282	±	0.206015	0.137589	1.58169	±	0.518021	0.42902	62.7692	±	0.560726	3.41053e-05		POX12	1.48081	±	0.183605	0.0564179	3.25706	±	0.246259	0.00120594	19.1507	±	0.237653	5.1315e-08
PR1b	-2.52338	±	0.155897	0.000179552	41.5454	±	0.182135	3.44288e-09	8.34491	±	0.240917	3.51311e-06		PR1b	-2.04111	±	0.179597	0.00350702	-10.3589	±	0.405599	0.000248477	36.405	±	0.299981	1.90393e-06		PR1b	1.03568	±	0.104343	0.75078	2.73793	±	0.194719	0.000325327	5.40711	±	0.240594	2.98383e-05
PR2	6.68333	±	0.163873	7.85e-07	-1.94173	±	0.245596	0.0211549	-1.9516	±	0.182956	0.00673194		PR2	-1.80394	±	0.234789	0.0413372	1.10345	±	0.250469	0.728319	4.05398	±	0.513851	0.024353		PR2	-2.24191	±	0.23204	0.0098578	-3.08411	±	0.19785	5.08816e-05	-1.40566	±	0.276318	0.283822
LOX3	8.54745	±	0.25215	2.17365e-05	2.4953	±	0.277481	0.00820417	-1.69995	±	0.146626	0.00635402		LOX3	-1.70845	±	0.242541	0.0667861	-3.69108	±	0.257515	0.000813209	4.2665	±	0.547287	0.0331815		LOX3	2.14363	±	0.20721	0.0149265	-6.56901	±	0.209841	8.04454e-06	1.68007	±	0.227198	0.0593559
														n.d. - not detected
wt PSTVd+MeJA vs. wt mock														opr3 PSTVd+MeJA vs. opr3 mock														coi1 PSTVd+MeJA vs. coi1 mock
	2 wpi				4 wpi				6 wpi						2 wpi				4 wpi				6 wpi						2 wpi				4 wpi				6 wpi
gene	fold regulation	±	SE	t.test	fold regulation	±	SE	t.test	fold regulation	±	SE	t.test		gene	fold regulation	±	SE	t.test	fold regulation	±	SE	t.test	fold regulation	±	SE	t.test		gene	fold regulation	±	SE	t.test	fold regulation	±	SE	t.test	fold regulation	±	SE	t.test
LOX6	3.96923	±	0.397449	0.0340917	-7.66966	±	1.53307	0.301938	1.61006	±	0.227649	0.0799732		LOX6	2.08313	±	0.351489	0.0917834	6.25544	±	0.494126	0.0161757	1.35477	±	0.254754	0.293011		LOX6	2.38472	±	0.1356	1.36024e-05	2.03583	±	0.141339	0.000862274	-1.06309	±	0.164669	0.728758
OPR3	-1.16711	±	0.221021	0.526916	1.90908	±	0.504831	0.276163	1.11587	±	0.362537	0.783977		OPR3	n.d.	±			n.d.	±			n.d.	±				OPR3	2.07316	±	0.361256	0.0986388	-1.58681	±	0.22005	0.0708856	-2.6117	±	0.510762	0.140691
JAR1	2.45006	±	0.241624	0.00545565	1.31949	±	0.268672	0.412021	-3.64553	±	0.236284	0.00046537		JAR1	1.15338	±	0.242945	0.596377	3.06543	±	0.36657	0.0173749	-1.62684	±	0.233522	0.080993		JAR1	-1.4416	±	0.100029	0.0045991	1.21099	±	0.213833	0.412792	-2.69181	±	0.136287	1.11155e-05
COI1	1.18472	±	0.158606	0.355568	-2.72128	±	1.43384	0.499467	-1.2629	±	0.215607	0.324005		COI1	-1.04289	±	0.325731	0.906803	5.48737	±	0.366403	0.0149333	1.21709	±	0.171977	0.269554		COI1	1.40199	±	0.176521	0.0849512	-1.42161	±	0.183979	0.105313	-1.01774	±	0.269786	0.957157
JAZ1	-2.49583	±	0.220451	0.00845627	2.61803	±	0.435964	0.0874479	3.24203	±	0.214253	0.000192262		JAZ1	-3.51801	±	0.377464	0.0209913	1.66156	±	0.437677	0.350365	6.81836	±	0.316498	0.000267543		JAZ1	1.04169	±	0.32711	0.91128	1.50214	±	0.256527	0.170434	-1.55422	±	0.244646	0.116631
MYC2	1.70338	±	0.24869	0.0740709	-11.0039	±	1.31089	0.0897209	-4.66316	±	0.172239	8.29606e-06		MYC2	1.72803	±	0.240221	0.0599766	1.06056	±	0.390843	0.878561	1.05927	±	0.203784	0.782583		MYC2	-1.49071	±	0.135935	0.0121987	1.67397	±	0.167131	0.0181054	1.19117	±	0.145542	0.295671
SARD1	-2.03035	±	0.398459	0.109375	3.1569	±	1.3234	0.424867	4.3705	±	0.1439	3.35161e-08		SARD1	-2.06333	±	0.523899	0.281953	-6.19315	±	0.46356	0.00315334	7.36567	±	0.198337	2.86048e-06		SARD1	-1.01397	±	0.203154	0.947612	3.26406	±	0.33353	0.00830186	4.42719	±	0.144027	0.000151931
ICS	1.35122	±	0.221052	0.254953	1.07523	±	0.372385	0.855565	-3.14446	±	0.21809	0.000630627		ICS	1.16549	±	0.362891	0.702575	1.66411	±	0.323605	0.173478	-1.80449	±	0.248617	0.0514707		ICS	-1.51746	±	0.148698	0.0198348	1.63807	±	0.134286	0.0070015	-2.37071	±	0.216734	0.0029089
PAL9	-1.21123	±	0.363896	0.634423	-4.67909	±	1.66761	0.444024	3.06903	±	0.240661	0.00146824		PAL9	2.76643	±	0.234184	0.00233699	7.95899	±	0.846819	0.0310957	3.24992	±	0.241231	0.00105827		PAL9	-1.13615	±	0.266089	0.650724	-2.05091	±	0.1743	0.00298588	3.31951	±	0.296721	0.0176893
NPR1	-2.25294	±	0.280577	0.0189342	-1.2453	±	0.475369	0.676486	-1.68125	±	0.215925	0.0323851		NPR1	-1.3161	±	0.274855	0.373965	2.41987	±	0.515243	0.167147	2.35124	±	0.184365	0.00151681		NPR1	-7.71074	±	0.333041	2.24371e-05	1.44528	±	0.370679	0.404884	-3.06455	±	0.0695455	9.28033e-06
MAPK4	1.32528	±	0.13121	0.0674913	-3.36585	±	0.468825	0.031267	1.42085	±	0.257651	0.232905		MAPK4	-2.39781	±	0.189045	0.00642822	3.93916	±	0.426228	0.0149493	1.65834	±	0.295394	0.141879		MAPK4	-2.27643	±	0.211916	0.00180983	-1.4875	±	0.217331	0.107901	-6.19179	±	0.188333	2.12591e-05
MAPK3	-2.24213	±	0.187041	0.00266271	-4.85569	±	0.252719	0.000167688	1.98878	±	0.140312	0.0010372		MAPK3	-3.62922	±	0.249695	0.000715538	2.53823	±	0.802898	0.30731	6.86479	±	0.241865	2.26926e-05		MAPK3	-2.24418	±	0.184041	0.000644789	-5.9676	±	0.148262	1.50385e-06	-2.50795	±	0.260168	0.00601754
MAPK7	9.62603	±	0.306964	6.11543e-05	-13.7435	±	1.45164	0.191326	-1.42984	±	0.19077	0.0988207		MAPK7	1.32158	±	0.345435	0.469564	2.57211	±	0.351101	0.0509089	1.28878	±	0.215126	0.292664		MAPK7	-14.5661	±	0.191669	1.11227e-09	1.13233	±	0.189807	0.545246	-1.5599	±	0.1954	0.051339
CAT2	-1.03995	±	0.182492	0.848321	-1.00037	±	0.349869	0.999276	-2.03874	±	0.238596	0.0230609		CAT2	-1.27299	±	0.401284	0.614232	2.9896	±	0.398065	0.0295634	-1.5213	±	0.0978191	0.00254132		CAT2	-3.08335	±	0.0926838	3.89448e-08	-2.37302	±	0.207374	0.00233923	-3.90847	±	0.130762	3.37813e-05
APX1	2.26726	±	0.0923193	9.52686e-05	1.47708	±	0.16125	0.0583335	1.13761	±	0.166667	0.487783		APX1	1.6097	±	0.337787	0.233715	1.91184	±	0.488445	0.249046	1.44889	±	0.182421	0.140712		APX1	1.14606	±	0.10489	0.24558	-1.37966	±	0.202577	0.169448	-1.13216	±	0.182317	0.56952
POPA	1.64996	±	0.159488	0.0157159	-1.12134	±	0.293749	0.737345	1.43245	±	0.196794	0.119439		POPA	-1.18011	±	0.292988	0.640598	4.11198	±	0.430165	0.0239857	2.16938	±	0.112024	0.000114535		POPA	-1.1346	±	0.0988644	0.244549	-1.19213	±	0.0527042	0.013997	-1.22461	±	0.180133	0.332147
LiP	1.37306	±	0.0490236	0.000128204	-1.03987	±	1.2008	0.975776	-2.26775	±	0.243147	0.0105825		LiP	1.61721	±	0.26499	0.131864	3.43605	±	0.599038	0.0839668	2.12759	±	0.294	0.0313369		LiP	-1.70441	±	0.158262	0.00992067	-2.06058	±	0.347159	0.0587292	-3.64572	±	0.117805	1.29509e-06
POX12	-1.28265	±	0.223205	0.340282	-1.96252	±	1.34871	0.626361	1.76503	±	0.378467	0.18531		POX12	-1.59164	±	0.236114	0.0966893	11.861	±	0.432214	0.00213531	12.6714	±	0.210225	2.60543e-07		POX12	2.11044	±	0.166628	0.000537971	4.35995	±	0.103326	1.12751e-07	11.3224	±	0.182326	1.14403e-08
PR1b	1.02877	±	0.288761	0.92103	35.3959	±	1.20192	0.0197621	12.1485	±	0.237325	5.12857e-07		PR1b	2.03534	±	0.399018	0.102028	-5.70183	±	0.317293	0.000117189	33.434	±	0.249852	3.14517e-05		PR1b	1.24025	±	0.285755	0.551212	5.66936	±	0.143172	2.01669e-07	2.43223	±	0.241691	0.00598293
PR2	1.99649	±	0.15126	0.00167181	-3.86374	±	1.75587	0.504509	-4.73526	±	0.170651	1.96244e-05		PR2	-1.44256	±	0.333944	0.354025	3.25873	±	0.517165	0.0857777	1.0204	±	0.155236	0.905979		PR2	-1.39607	±	0.156293	0.0748574	-2.53772	±	0.190099	0.000536135	-3.34777	±	0.234098	0.000876784
LOX3	1.56755	±	0.449911	0.392938	-4.29566	±	1.6185	0.485482	-1.73626	±	0.202024	0.0214107		LOX3	-7.30984	±	0.235213	1.35018e-05	5.79327	±	1.08967	0.188849	2.93348	±	0.242988	0.00579666		LOX3	4.02116	±	0.196805	3.11286e-05	-7.75534	±	0.228804	8.18779e-06	-1.87593	±	0.179902	0.00862473
														n.d. - not detected
